# Supplementary material for: Unveiling the emergence of community-acquired methicillin-resistant Staphylococcus aureus (CA-MRSA) in Chinese hospitals with remarkable genetic diversity: a multicenter molecular epidemiological investigation
Source: Microbiol Spectr. 2025 Oct 30;13(12):e03395-24. doi: 10.1128/spectrum.03395-24 (PMC12671212; doi:10.1128/spectrum.03395-24)
Supplement: Table S1 — Cities, infections, and molecular types of isolates. [file spectrum.03395-24-s0002.xlsx]

## Sheet: ALL
Table S1.Cities,infections,molecular types of isolates
Sample	NCBI_accession number	City	Infection	CC	MLST	spa Type	SCCmec	MSSA/MRSA
sau2022_1	JBMQNI01	Beijing	BI	CC398	ST398	t1250	MSSA	MSSA
sau2022_2	JBMQNH01	Beijing	HAP	CC398	ST398	t3625	MSSA	MSSA
sau2022_3	JBMQNG01	Beijing	HAP	CC22	ST22	t309	MSSA	MSSA
sau2022_5	JBMQNF01	Guangzhou	AI	CC8	ST789	t91	MSSA	MSSA
sau2022_6	JBMQNE01	Guangzhou	AI	CC5	ST6	t701	MSSA	MSSA
sau2022_7	JBMQND01	Guangzhou	AI	CC5	ST5710	t1376	MSSA	MSSA
sau2022_8	JBMQNC01	Guangzhou	AI	CC15	ST15	t84	MSSA	MSSA
sau2022_9	JBMQNB01	Guangzhou	HAP	CC5	ST764	t1084	II	MRSA
sau2022_10	JBMQNA01	Guangzhou	HAP	CC59	ST59	t437	IV	MRSA
sau2022_11	JBMQMZ01	Guangzhou	HAP	CC5	ST6	t304	IV	MRSA
sau2022_12	JBMQMY01	Guangzhou	HAP	CC5	ST764	t1084	II	MRSA
sau2022_13	JBMQMX01	Guangzhou	HAP	CC59	ST59	t3527	IV	MRSA
sau2022_14	JBMQMW01	Guangzhou	HAP	CC5	ST5	t2	MSSA	MSSA
sau2022_16	JBMQMV01	Guangzhou	BI	CC5	ST5	t548	MSSA	MSSA
sau2022_18	JBMQMU01	Guangzhou	BI	CC5	ST6	t701	MSSA	MSSA
sau2022_19	JBMQMT01	Guangzhou	BI	CC5	ST5	t548	MSSA	MSSA
sau2022_20	JBMQMS01	Guangzhou	BI	CC1	ST188	t189	MSSA	MSSA
sau2022_21	JBMQMR01	Guangzhou	BI	CC45	ST45	t116	MSSA	MSSA
sau2022_22	JBMQMQ01	Guangzhou	BI	CC59	ST59	t1151	MSSA	MSSA
sau2022_23	JBMQMP01	Guangzhou	BI	CC2	ST88	t3155	MSSA	MSSA
sau2022_24	JBMQMO01	Guangzhou	BI	CC59	ST59	t437	MSSA	MSSA
sau2022_27	JBMQMN01	Guangzhou	BI	CC8	ST630	t4047	MSSA	MSSA
sau2022_28	JBMQMM01	Guangzhou	BI	CC2	ST88	t3155	MSSA	MSSA
sau2022_30	JBMQML01	Guangzhou	BI	CC5	ST764	t1084	II	MRSA
sau2022_31	JBMQMK01	Guangzhou	BI	CC1	ST4441	t189	MSSA	MSSA
sau2022_32	JBMQMJ01	Guangzhou	BI	CC5	ST5	t548	MSSA	MSSA
sau2022_33	JBMQMI01	Guangzhou	BI	CC5	ST764	t1084	II	MRSA
sau2022_34	JBMQMH01	Guangzhou	BI	CC5	ST508	Unknown	MSSA	MSSA
sau2022_35	JBMQMG01	Guangzhou	BI	CC59	ST59	t437	IV	MRSA
sau2022_37	JBMQMF01	Guangzhou	BI	CC5	ST6	t701	MSSA	MSSA
sau2022_38	JBMQME01	Guangzhou	BI	Unknown	Unknown(601-4-1-4-12-1-10)	t2	MSSA	MSSA
sau2022_39	JBMQMD01	Guangzhou	BI	CC5	ST5	t548	MSSA	MSSA
sau2022_40	JBMQMC01	Guangzhou	BI	CC15	ST15	t2036	MSSA	MSSA
sau2022_41	JBMQMB01	Guangzhou	BI	CC1	ST188	t189	MSSA	MSSA
sau2022_42	JBMQMA01	Guangzhou	BI	CC1	ST188	t2883	MSSA	MSSA
sau2022_43	JBMQLZ01	Guangzhou	BI	CC45	ST45	t116	IV	MRSA
sau2022_44	JBMQLY01	Guangzhou	HAP	CC5	ST764	t1084	II	MRSA
sau2022_45	JBMQLX01	Guangzhou	HAP	CC59	ST944	Unknown	MSSA	MSSA
sau2022_46	JBMQLW01	Guangzhou	HAP	CC5	ST764	t1084	II	MRSA
sau2022_47	JBMQLV01	Guangzhou	HAP	CC5	ST5464	t437	MSSA	MSSA
sau2022_48	JBMQLU01	Guangzhou	HAP	CC1	ST188	t189	MSSA	MSSA
sau2022_49	JBMQLT01	Guangzhou	HAP	CC7	ST7	t91	MSSA	MSSA
sau2022_50	JBMQLS01	Guangzhou	HAP	CC45	ST45	t116	IV	MRSA
sau2022_51	JBMQLR01	Guangzhou	HAP	CC45	ST45	t116	IV	MRSA
sau2022_52	JBMQLQ01	Guangzhou	HAP	CC5	ST764	t1084	II	MRSA
sau2022_53	JBMQLP01	Guangzhou	AI	CC59	ST338	t437	V	MRSA
sau2022_54	JBMQLO01	Shenyang	HAP	CC398	ST398	t1250	MSSA	MSSA
sau2022_55	JBMQLN01	Shenyang	BI	CC1	ST188	t2612	MSSA	MSSA
sau2022_56	JBMQLM01	Shenyang	BI	CC5	ST5523	t570	II	MRSA
sau2022_57	JBMQLL01	Shenyang	BI	CC5	ST5523	t570	II	MRSA
sau2022_58	JBMQLK01	Shenyang	BI	CC2	ST88	t1784	MSSA	MSSA
sau2022_59	JBMQLJ01	Shenyang	BI	CC1	ST188	t189	IV	MRSA
sau2022_60	JBMQLI01	Shenyang	BI	CC5	ST25	Unknown	MSSA	MSSA
sau2022_62	JBMQLH01	Shenyang	BI	CC5	ST25	t78	MSSA	MSSA
sau2022_63	JBMQLG01	Tianjin	BI	CC7	ST7	t19626	MSSA	MSSA
sau2022_64	JBMQLF01	Tianjin	BI	CC398	ST398	Unknown	MSSA	MSSA
sau2022_65	JBMQLE01	Tianjin	BI	CC15	ST15	t803	MSSA	MSSA
sau2022_66	JBMQLD01	Tianjin	BI	CC7	ST7	t796	MSSA	MSSA
sau2022_67	JBMQLC01	Tianjin	BI	CC5	ST6	t701	MSSA	MSSA
sau2022_68	JBMQLB01	Tianjin	BI	CC22	ST22	t309	MSSA	MSSA
sau2022_69	JBMQLA01	Tianjin	BI	CC15	ST15	t358	MSSA	MSSA
sau2022_70	JBMQKZ01	Tianjin	BI	CC8	ST8	Unknown	MSSA	MSSA
sau2022_71	JBMQKY01	Tianjin	BI	CC22	ST22	t309	MSSA	MSSA
sau2022_74	JBMQKX01	Xi'an	BI	CC8	ST239	t459	III	MRSA
sau2022_75	JBMQKW01	Xi'an	BI	CC8	ST239	t459	III	MRSA
sau2022_76	JBMQKV01	Xi'an	BI	CC8	ST239	t459	III	MRSA
sau2022_77	JBMQKU01	Xi'an	BI	CC8	ST72	t148	MSSA	MSSA
sau2022_78	JBMQKT01	Xi'an	BI	CC2	ST965	t62	MSSA	MSSA
sau2022_79	JBMQKS01	Hangzhou	AI	CC5	ST5	t214	MSSA	MSSA
sau2022_80	JBMQKR01	Hangzhou	AI	CC45	ST45	t563	MSSA	MSSA
sau2022_81	JBMQKQ01	Hangzhou	AI	CC59	ST1640	Unknown	MSSA	MSSA
sau2022_82	JBMQKP01	Hangzhou	AI	CC8	ST239	t37	III	MRSA
sau2022_83	JBMQKO01	Hangzhou	AI	CC398	ST398	Unknown	Unknown	MRSA
sau2022_84	JBMQKN01	Hangzhou	BI	CC5	ST5	t8648	MSSA	MSSA
sau2022_85	JBMQKM01	Hangzhou	BI	CC1	ST1	t127	MSSA	MSSA
sau2022_88	JBMQKJ01	Hangzhou	BI	CC59	ST59	t3523	IV	MRSA
sau2022_89	JBMQKI01	Hangzhou	BI	CC1	ST188	t189	MSSA	MSSA
sau2022_90	JBMQKH01	Hangzhou	BI	CC1	ST188	t189	MSSA	MSSA
sau2022_91	JBMQKG01	Hangzhou	BI	CC1	ST1	t127	MSSA	MSSA
sau2022_92	JBMQKF01	Hangzhou	BI	CC5	ST5	t311	II	MRSA
sau2022_93	JBMQKE01	Beijing	HAP	CC1	ST573	t4938	MSSA	MSSA
sau2022_94	JBMQKD01	Beijing	HAP	CC22	ST22	t223	IV	MRSA
sau2022_95	JBMQKC01	Beijing	HAP	CC22	ST22	t223	IV	MRSA
sau2022_96	JBMQKB01	Beijing	HAP	CC22	ST22	t309	MSSA	MSSA
sau2022_97	JBMQKA01	Beijing	BI	CC59	ST59	t437	MSSA	MSSA
sau2022_98	JBMQJZ01	Wuhan	BI	CC1	ST188	t189	MSSA	MSSA
sau2022_99	JBMQJY01	Wuhan	BI	CC59	ST59	t437	IV	MRSA
sau2022_100	JBMQJX01	Wuhan	BI	CC1	ST188	t189	MSSA	MSSA
sau2022_102	JBMQJW01	Wuhan	BI	CC7	ST7	t91	MSSA	MSSA
sau2022_103	JBMQJV01	Wuhan	BI	CC1	ST188	t189	MSSA	MSSA
sau2022_104	JBMQJU01	Wuhan	BI	CC1	ST1920	t286	MSSA	MSSA
sau2022_106	JBMQJT01	Wuhan	BI	CC5	ST2631	t164	MSSA	MSSA
sau2022_107	JBMQJS01	Wuhan	BI	CC5	ST2631	t164	MSSA	MSSA
sau2022_108	JBMQJR01	Wuhan	BI	CC7	ST7	t91	MSSA	MSSA
sau2022_110	JBMQJP01	Jinan	BI	CC15	ST15	t94	MSSA	MSSA
sau2022_111	JBMQJO01	Jinan	BI	CC5	ST5	t311	II	MRSA
sau2022_112	JBMQJN01	Jinan	BI	CC59	ST59	t3523	IV	MRSA
sau2022_113	JBMQJM01	Jinan	AI	CC8	ST239	t37	III	MRSA
sau2022_114	JBMQJL01	Jinan	AI	CC5	ST5	t311	II	MRSA
sau2022_115	JBMQJK01	Jinan	AI	CC8	ST239	Unknown	Unknown	MRSA
sau2022_201	JBMQJJ01	Jinan	HAP	Unknown	ST5926	t1451	MSSA	MSSA
