# Supplementary material for: Unveiling the emergence of community-acquired methicillin-resistant Staphylococcus aureus (CA-MRSA) in Chinese hospitals with remarkable genetic diversity: a multicenter molecular epidemiological investigation
Source: Microbiol Spectr. 2025 Oct 30;13(12):e03395-24. doi: 10.1128/spectrum.03395-24 (PMC12671212; doi:10.1128/spectrum.03395-24)
Supplement: Table S2 — MIC of antibiotics. [file spectrum.03395-24-s0003.xlsx]

## Sheet: MIC
Table S2.MIC of antibiotics
number	FOX	PEN	CPT	ERY	CLI	RIF	CHL	SXT	LVX	CIP	MFX	VAN	TEC	LNZ	TZD	TGC	MIN
1	4	2	16	0.25	0.125	0.016	8	0.032	0.5	1	0.064	2	2	2	0.25	0.25	0.125
2	4	2	16	>256	>256	0.008	16	2	0.5	1	0.064	2	2	2	0.25	0.25	0.125
3	4	0.25	16	0.125	0.125	0.016	8	0.032	0.5	0.5	0.064	1	2	2	0.5	0.25	0.125
5	2	0.25	16	0.25	0.125	0.016	8	0.064	0.5	0.5	0.064	1	2	2	0.5	0.25	0.125
6	4	0.5	8	0.125	0.064	0.016	8	0.032	0.125	0.25	0.032	1	2	4	0.5	0.25	0.125
7	4	1	16	0.125	0.125	0.016	8	0.032	0.125	0.5	0.032	1	2	2	0.25	0.25	0.125
8	4	0.5	16	0.125	0.064	0.016	8	0.032	0.125	0.25	0.032	1	2	2	0.25	0.5	0.125
9	256	16	32	>256	>256	0.016	16	0.032	>128	>64	64	1	2	2	0.25	0.5	32
10	32	2	16	256	>256	0.008	16	0.032	0.5	2	0.064	1	2	2	0.25	0.25	0.125
11	32	4	32	>256	0.125	0.008	16	0.032	8	16	2	1	2	2	0.5	0.25	0.125
12	128	16	32	>256	>256	0.008	16	0.032	>128	>64	64	1	1	2	0.25	0.5	0.125
13	64	16	32	0.125	0.125	0.016	8	0.064	0.125	0.5	0.032	1	2	2	0.25	0.25	0.125
14	2	0.25	8	>256	>256	0.016	16	4	8	16	2	1	1	2	0.25	0.25	0.125
16	4	0.25	16	>256	0.25	0.032	8	0.032	0.25	0.5	0.032	1	2	4	0.5	0.25	0.125
18	4	0.125	8	0.125	0.064	0.032	8	0.032	0.125	0.125	<=0.016	1	1	4	0.5	0.25	0.125
19	64	0.25	>32	>256	>256	4	64	0.125	32	64	8	1	1	4	0.5	0.25	8
20	64	2	>32	>256	>256	4	64	0.125	32	64	8	1	1	4	0.5	0.25	8
21	4	2	8	>256	0.125	2	16	0.032	0.125	0.25	0.032	1	1	2	0.5	0.25	0.125
22	4	0.064	16	0.125	0.125	0.008	16	0.064	0.25	1	0.032	1	1	4	0.5	0.25	0.125
23	4	0.064	16	0.125	0.125	2	8	0.032	0.125	0.5	0.032	1	1	2	0.25	0.25	0.125
24	2	0.032	8	0.125	0.064	0.016	8	0.032	0.25	0.5	0.064	1	1	2	0.25	0.25	0.064
27	4	1	16	>256	0.125	0.004	8	0.032	0.25	0.5	0.064	1	1	2	0.25	0.25	0.125
28	4	0.064	16	0.125	0.064	4	8	0.032	0.25	0.5	0.032	1	1	2	0.25	0.25	0.125
30	256	16	32	>256	>256	0.008	8	0.032	>128	>64	64	1	1	2	0.25	0.5	32
31	4	2	16	>256	0.125	0.008	8	0.032	0.125	0.25	<=0.016	1	1	2	0.5	0.25	0.125
32	4	0.25	16	>256	0.125	0.032	16	0.032	0.25	1	0.032	1	2	4	0.5	0.25	0.125
33	>256	32	>32	>256	>256	0.016	8	0.064	>128	>64	64	2	2	2	0.25	0.5	32
34	4	0.032	8	0.125	0.125	0.032	8	0.032	0.125	0.25	0.032	1	2	2	0.5	0.25	0.125
35	32	4	32	>256	>256	0.032	16	0.064	0.25	1	0.064	1	2	4	0.5	0.25	0.125
37	2	0.032	8	0.125	0.064	0.008	8	0.032	0.125	0.25	<=0.016	1	0.5	2	0.25	0.25	0.125
38	4	0.5	16	>256	>256	0.016	8	2	0.25	0.5	0.064	1	2	2	0.5	0.25	0.125
39	4	0.5	8	>256	0.25	0.032	16	0.032	0.125	0.5	0.032	1	2	4	0.5	0.25	0.125
40	2	0.064	8	0.25	0.125	0.032	8	0.032	0.125	0.5	0.032	1	1	2	0.5	0.25	0.125
41	4	1	16	>256	0.125	0.016	64	0.032	0.25	0.5	0.032	1	1	2	0.25	0.25	0.125
42	4	2	16	>256	0.125	0.016	64	0.032	0.125	0.5	0.032	1	1	2	0.25	0.25	0.125
43	16	2	8	0.5	0.125	2	8	0.032	0.125	0.5	0.032	1	1	2	0.5	0.25	0.064
44	256	16	32	>256	>256	0.016	16	0.032	>128	>64	64	1	2	2	0.25	0.5	32
45	2	0.25	8	0.125	0.064	0.016	16	0.064	0.25	0.5	0.064	1	2	2	0.25	0.125	0.125
46	256	16	32	>256	>256	0.016	16	0.032	>128	>64	64	1	2	2	0.25	0.5	32
47	4	0.032	4	0.25	>256	0.016	16	0.125	0.25	0.5	0.032	1	2	2	0.25	0.125	0.125
48	2	0.064	16	>256	0.125	0.016	16	0.032	0.25	0.5	0.064	1	1	2	0.25	0.125	0.125
49	4	1	16	>256	0.125	0.016	16	0.032	0.25	0.5	0.032	1	1	2	0.25	0.25	0.125
50	32	8	16	>256	0.125	2	16	0.032	0.25	0.5	0.064	1	1	2	0.25	0.25	0.125
51	32	8	16	>256	0.125	2	8	0.032	0.25	0.5	0.064	1	1	2	0.25	0.25	0.125
52	128	8	32	>256	>256	0.016	16	0.064	>128	>64	64	1	2	2	0.25	0.25	32
53	16	1	16	0.25	0.064	0.016	16	0.064	0.25	0.5	0.064	1	1	2	0.25	0.5	0.125
54	4	0.064	16	0.25	0.064	0.016	8	0.064	0.25	2	0.064	1	1	2	0.25	0.25	0.125
55	4	2	16	0.25	0.064	0.008	16	0.032	0.25	2	0.064	1	1	2	0.25	0.25	0.125
56	>256	32	>32	>256	>256	0.032	16	0.064	32	>64	8	1	8	2	0.25	0.5	32
57	>256	32	>32	>256	>256	0.016	16	0.064	32	>64	8	1	8	2	0.25	0.5	32
58	4	0.064	16	>256	0.125	0.016	16	0.064	0.25	0.5	0.064	1	2	2	0.25	0.25	0.125
59	16	8	16	>256	>256	0.016	16	0.25	8	32	2	1	1	2	0.25	0.25	0.125
60	4	8	16	>256	0.125	0.016	16	0.5	1	4	0.125	1	2	2	0.25	0.25	0.125
62	4	1	16	>256	0.125	0.008	16	0.25	0.5	2	0.125	1	2	2	0.25	0.25	0.125
63	4	0.5	16	0.25	0.064	0.008	8	0.032	0.5	2	0.125	1	2	2	0.25	0.25	0.125
64	4	2	16	256	>256	0.016	8	64	0.25	1	0.064	1	1	2	0.25	0.25	0.125
65	4	>64	16	256	0.125	0.016	8	0.032	0.25	1	0.064	1	1	2	0.25	0.25	0.125
66	4	1	16	256	0.125	0.016	16	0.032	0.25	1	0.064	1	1	2	0.25	0.25	0.125
67	4	2	16	256	>256	0.008	16	0.125	0.25	0.5	0.032	1	2	2	0.25	0.25	0.125
68	<=0.016	<=0.016	<=0.016	<=0.016	<=0.016	0.002	0.064	0.016	<=0.016	<=0.016	<=0.016	<=0.016	<=0.016	<=0.016	<=0.016	<=0.016	<=0.016
69	4	0.5	16	256	0.125	0.008	16	0.016	0.25	0.5	0.064	1	1	2	0.25	0.25	0.125
70	4	0.064	16	0.25	0.064	0.016	8	0.064	0.25	1	0.064	2	2	2	0.25	0.25	0.125
71	4	0.064	16	0.125	0.25	0.016	8	0.032	0.5	2	0.125	2	2	2	0.25	0.25	0.125
74	128	64	>32	16	256	8	128	0.125	0.25	0.5	0.125	>32	>32	>256	>16	0.25	0.25
75	>256	64	>32	0.5	0.125	>256	16	0.125	64	>64	8	1	4	2	0.25	0.25	32
76	>256	64	>32	0.5	0.125	>256	16	0.125	64	>64	8	1	2	2	0.25	0.25	32
77	>256	64	>32	0.5	0.125	>256	16	0.125	64	>64	8	1	2	2	0.25	0.25	32
78	4	0.064	8	0.25	0.125	0.008	16	0.032	0.25	1	0.064	1	2	2	0.25	0.25	0.125
79	4	1	16	>256	>256	0.008	16	0.032	0.25	1	0.064	1	2	2	0.25	0.25	0.125
80	4	0.5	16	>256	>256	0.008	16	>64	1	2	0.25	1	2	2	0.25	0.25	0.125
81	4	0.25	16	>256	0.125	0.008	16	0.032	0.25	0.5	0.064	1	2	2	0.25	0.25	0.125
82	4	2	16	0.25	0.064	0.016	8	0.064	0.125	0.5	0.032	0.5	1	2	0.25	0.25	0.125
83	>256	64	>32	>256	>256	4	8	16	32	>64	8	2	4	2	0.25	0.5	32
84	16	1	16	0.25	0.125	0.016	8	0.064	0.5	1	0.064	1	1	2	0.25	0.25	0.25
85	4	0.25	16	>256	0.125	0.016	16	0.032	0.25	0.5	0.032	1	1	2	0.5	0.25	0.25
88	>256	32	>32	>256	0.064	0.008	16	0.032	32	>64	8	1	2	2	0.25	0.25	0.125
89	32	8	32	>256	>256	0.016	16	0.064	0.25	1	0.064	1	2	2	0.25	0.25	0.25
90	<=0.016	<=0.016	<=0.016	<=0.016	<=0.016	0.016	0.064	0.016	0.25	0.5	0.064	1	1	2	0.25	0.25	0.125
91	16	8	16	0.25	0.125	0.016	8	0.032	0.5	1	0.125	1	1	2	0.25	0.125	0.125
92	4	0.5	16	0.25	0.125	0.016	8	0.064	8	32	2	1	1	2	0.25	0.25	0.25
93	>256	32	>32	32	0.064	0.008	8	0.032	32	>64	8	1	2	2	0.25	0.25	0.25
94	4	0.5	16	0.25	0.125	0.016	16	0.032	0.25	0.5	0.064	1	2	2	0.5	0.25	0.125
95	32	4	32	0.125	0.125	0.016	16	0.064	0.5	1	0.064	0.5	1	2	0.25	0.25	0.125
96	>256	32	>32	16	0.064	0.008	8	0.016	32	>64	8	1	2	2	0.25	0.25	0.125
97	4	0.5	16	>256	0.125	0.016	16	0.016	0.25	0.5	0.032	1	1	2	0.25	0.125	0.125
98	4	0.064	8	>256	>256	0.016	16	0.25	0.25	1	0.125	1	1	2	0.25	0.125	0.125
99	4	0.125	16	0.25	0.125	0.016	16	0.032	0.5	0.5	0.064	1	1	2	0.25	0.125	0.125
100	32	8	32	0.25	0.125	0.016	16	0.25	0.25	1	0.125	1	2	2	0.5	0.25	0.125
102	2	0.5	16	>256	0.125	0.016	8	0.032	0.25	0.5	0.064	1	1	2	0.25	0.25	0.125
103	4	1	8	0.125	0.032	0.016	32	<0.016	0.25	0.5	0.064	1	1	1	0.25	0.125	0.125
104	4	32	16	0.125	0.0654	0.016	8	0.032	0.125	0.25	0.032	1	1	2	0.25	0.25	0.125
106	32	4	16	>256	0.064	0.016	8	0.032	0.5	2	0.064	1	1	2	0.25	0.25	0.125
107	2	0.125	16	>256	0.125	0.016	8	0.032	0.5	2	0.125	1	1	2	0.25	0.25	0.125
108	2	0.25	16	>256	0.125	0.016	16	0.032	0.5	2	0.125	1	1	2	0.25	0.25	0.125
110	32	8	32	0.125	0.064	0.016	8	0.032	0.25	0.5	0.064	1	2	2	0.25	0.25	0.125
111	2	0.25	16	>256	0.125	0.016	16	0.032	0.125	0.25	0.032	1	2	2	0.25	0.25	0.064
112	>256	32	>32	>256	0.064	0.016	8	<0.016	32	>64	8	1	2	2	0.25	0.25	0.125
113	32	4	32	>256	>256	0.016	16	0.032	0.25	0.5	0.032	1	1	2	0.25	0.25	0.125
114	256	32	32	>256	>256	1	8	16	32	64	8	1	2	2	0.25	0.25	4
115	256	32	>32	>256	0.064	0.016	8	<0.016	32	>64	8	1	2	2	0.25	0.25	0.125
201	256	256	>32	0.25	0.064	>256	8	0.125	64	>64	8	1	2	2	0.5	0.25	8
