# Supplementary material for: Unveiling the emergence of community-acquired methicillin-resistant Staphylococcus aureus (CA-MRSA) in Chinese hospitals with remarkable genetic diversity: a multicenter molecular epidemiological investigation
Source: Microbiol Spectr. 2025 Oct 30;13(12):e03395-24. doi: 10.1128/spectrum.03395-24 (PMC12671212; doi:10.1128/spectrum.03395-24)
Supplement: Table S3 — Acquired antibiotic resistance genes. [file spectrum.03395-24-s0004.xlsx]

## Sheet: antibiotic resistance genes
Table S3.Acquired antibiotic resistance genes
Source.Name	#FILE	SEQUENCE	START	END	STRAND	GENE	COVERAGE	COVERAGE_MAP	GAPS	%COVERAGE	%IDENTITY	DATABASE	ACCESSION	PRODUCT	RESISTANCE
1.fasta.out.tab	1.fasta	NODE_13_length_22644_cov_1331.045287	15964	16344	-	blaI_of_Z	1-381/381	===============	0/0	100	98.69	ncbi	NG_047499.1	penicillinase repressor BlaI	BETA-LACTAM
1.fasta.out.tab	1.fasta	NODE_13_length_22644_cov_1331.045287	16334	18091	-	blaR1	1-1758/1758	===============	0/0	100	97.33	ncbi	NG_051774.1	beta-lactam sensor/signal transducer BlaR1	BETA-LACTAM
1.fasta.out.tab	1.fasta	NODE_13_length_22644_cov_1331.045287	18198	19043	+	blaZ	1-846/846	===============	0/0	100	100	ncbi	NG_055997.1	penicillin-hydrolyzing class A beta-lactamase BlaZ	BETA-LACTAM
1.fasta.out.tab	1.fasta	NODE_5_length_203793_cov_400.751644	62210	63562	+	tet(38)	1-1353/1353	===============	0/0	100	99.56	ncbi	NG_055983.1	tetracycline efflux MFS transporter Tet(38)	TETRACYCLINE
10.fasta.out.tab	10.fasta	NODE_14_length_64411_cov_426.606180	35386	37392	-	mecA	1-2007/2007	===============	0/0	100	99.95	ncbi	NG_047940.1	PBP2a family beta-lactam-resistant peptidoglycan transpeptidase MecA	METHICILLIN
10.fasta.out.tab	10.fasta	NODE_2_length_268855_cov_439.573458	238396	239748	-	tet(38)	1-1353/1353	===============	0/0	100	99.41	ncbi	NG_048136.1	tetracycline efflux MFS transporter Tet(38)	TETRACYCLINE
10.fasta.out.tab	10.fasta	NODE_8_length_123969_cov_448.320683	39310	40218	+	ant(6)-Ia	1-909/909	===============	0/0	100	100	ncbi	NG_047393.1	aminoglycoside nucleotidyltransferase ANT(6)-Ia	STREPTOMYCIN
10.fasta.out.tab	10.fasta	NODE_8_length_123969_cov_448.320683	40788	41582	+	aph(3')-IIIa	1-795/795	===============	0/0	100	100	ncbi	NG_047418.1	aminoglycoside O-phosphotransferase APH(3')-IIIa	AMIKACIN;KANAMYCIN
10.fasta.out.tab	10.fasta	NODE_8_length_123969_cov_448.320683	42332	43069	+	erm(B)	1-738/738	===============	0/0	100	99.86	ncbi	NG_047797.1	23S rRNA (adenine(2058)-N(6))-methyltransferase Erm(B)	MACROLIDE
100.fasta.out.tab	100.fasta	NODE_10_length_22644_cov_966.971108	15964	16344	-	blaI_of_Z	1-381/381	===============	0/0	100	98.69	ncbi	NG_047499.1	penicillinase repressor BlaI	BETA-LACTAM
100.fasta.out.tab	100.fasta	NODE_10_length_22644_cov_966.971108	16334	18091	-	blaR1	1-1758/1758	===============	0/0	100	97.38	ncbi	NG_051774.1	beta-lactam sensor/signal transducer BlaR1	BETA-LACTAM
100.fasta.out.tab	100.fasta	NODE_10_length_22644_cov_966.971108	18198	19043	+	blaZ	1-846/846	===============	0/0	100	100	ncbi	NG_055997.1	penicillin-hydrolyzing class A beta-lactamase BlaZ	BETA-LACTAM
100.fasta.out.tab	100.fasta	NODE_1_length_1034717_cov_298.090685	366387	367739	-	tet(38)	1-1353/1353	===============	0/0	100	99.78	ncbi	NG_048134.1	tetracycline efflux MFS transporter Tet(38)	TETRACYCLINE
102.fasta.out.tab	102.fasta	NODE_12_length_35068_cov_2102.880484	8082	8462	-	blaI_of_Z	1-381/381	===============	0/0	100	98.42	ncbi	NG_047499.1	penicillinase repressor BlaI	BETA-LACTAM
102.fasta.out.tab	102.fasta	NODE_12_length_35068_cov_2102.880484	8452	10209	-	blaR1	1-1758/1758	===============	0/0	100	97.27	ncbi	NG_051774.1	beta-lactam sensor/signal transducer BlaR1	BETA-LACTAM
102.fasta.out.tab	102.fasta	NODE_12_length_35068_cov_2102.880484	10316	11161	+	blaZ	1-846/846	===============	0/0	100	100	ncbi	NG_047534.1	penicillin-hydrolyzing class A beta-lactamase BlaZ	BETA-LACTAM
102.fasta.out.tab	102.fasta	NODE_12_length_35068_cov_2102.880484	27125	27610	-	lnu(A)	1-486/486	===============	0/0	100	99.79	ncbi	NG_047916.1	lincosamide nucleotidyltransferase Lnu(A)	LINCOSAMIDE
102.fasta.out.tab	102.fasta	NODE_12_length_35068_cov_2102.880484	28771	29541	+	ant(4')-Ia	1-771/771	===============	0/0	100	99.87	ncbi	NG_056101.1	aminoglycoside O-nucleotidyltransferase ANT(4')-Ia	KANAMYCIN;TOBRAMYCIN
102.fasta.out.tab	102.fasta	NODE_12_length_35068_cov_2102.880484	31329	32708	+	tet(K)	1-1380/1380	===============	0/0	100	100	ncbi	NG_048200.1	tetracycline efflux MFS transporter Tet(K)	TETRACYCLINE
102.fasta.out.tab	102.fasta	NODE_14_length_2958_cov_3314.803540	2092	2812	+	cat-TC	1-717/717	========/======	4/4	100	99.03	ncbi	NG_047562.1	type A-9 chloramphenicol O-acetyltransferase Cat-TC	CHLORAMPHENICOL
102.fasta.out.tab	102.fasta	NODE_1_length_707556_cov_372.382830	356410	357762	-	tet(38)	1-1353/1353	===============	0/0	100	100	ncbi	NG_048134.1	tetracycline efflux MFS transporter Tet(38)	TETRACYCLINE
103.fasta.out.tab	103.fasta	NODE_12_length_24732_cov_989.744393	624	2381	+	blaR1	1-1758/1758	===============	0/0	100	97.38	ncbi	NG_051774.1	beta-lactam sensor/signal transducer BlaR1	BETA-LACTAM
103.fasta.out.tab	103.fasta	NODE_12_length_24732_cov_989.744393	2371	2751	+	blaI_of_Z	1-381/381	===============	0/0	100	98.69	ncbi	NG_047499.1	penicillinase repressor BlaI	BETA-LACTAM
103.fasta.out.tab	103.fasta	NODE_1_length_1034774_cov_293.801911	666881	668233	+	tet(38)	1-1353/1353	===============	0/0	100	99.78	ncbi	NG_048134.1	tetracycline efflux MFS transporter Tet(38)	TETRACYCLINE
104.fasta.out.tab	104.fasta	NODE_10_length_2485_cov_4132.667359	1956	2375	-	fosB4	1-420/420	===============	0/0	100	100	ncbi	NG_054661.1	fosfomycin resistance bacillithiol transferase FosB4	FOSFOMYCIN
104.fasta.out.tab	104.fasta	NODE_1_length_1045282_cov_253.414182	809480	810283	-	lnu(G)	1-804/804	===============	0/0	100	98.38	ncbi	NG_051760.1	lincosamide nucleotidyltransferase Lnu(G)	LINCOSAMIDE
104.fasta.out.tab	104.fasta	NODE_2_length_1028801_cov_261.954363	360700	362052	-	tet(38)	1-1353/1353	===============	0/0	100	100	ncbi	NG_055984.1	tetracycline efflux MFS transporter Tet(38)	TETRACYCLINE
104.fasta.out.tab	104.fasta	NODE_8_length_24685_cov_766.909704	15954	16334	-	blaI_of_Z	1-381/381	===============	0/0	100	98.69	ncbi	NG_047499.1	penicillinase repressor BlaI	BETA-LACTAM
104.fasta.out.tab	104.fasta	NODE_8_length_24685_cov_766.909704	16324	18081	-	blaR1	1-1758/1758	===============	0/0	100	97.38	ncbi	NG_051774.1	beta-lactam sensor/signal transducer BlaR1	BETA-LACTAM
104.fasta.out.tab	104.fasta	NODE_8_length_24685_cov_766.909704	18188	19033	+	blaZ	1-846/846	===============	0/0	100	100	ncbi	NG_047533.1	penicillin-hydrolyzing class A beta-lactamase BlaZ	BETA-LACTAM
106.fasta.out.tab	106.fasta	NODE_14_length_46766_cov_302.142582	25294	25713	-	fosB-Saur	1-420/420	===============	0/0	100	99.52	ncbi	NG_065844.1	FosB1/FosB3 family fosfomycin resistance bacillithiol transferase	FOSFOMYCIN
106.fasta.out.tab	106.fasta	NODE_18_length_2550_cov_1336.657501	197	931	-	erm(C)	1-735/735	===============	0/0	100	100	ncbi	NG_047806.1	23S rRNA (adenine(2058)-N(6))-methyltransferase Erm(C)	MACROLIDE
106.fasta.out.tab	106.fasta	NODE_1_length_760567_cov_341.710074	406361	407713	+	tet(38)	1-1353/1353	===============	0/0	100	99.19	ncbi	NG_055984.1	tetracycline efflux MFS transporter Tet(38)	TETRACYCLINE
106.fasta.out.tab	106.fasta	NODE_2_length_537715_cov_289.196709	529480	530325	-	blaZ	1-846/846	===============	0/0	100	99.29	ncbi	NG_047532.1	penicillin-hydrolyzing class A beta-lactamase BlaZ	BETA-LACTAM
106.fasta.out.tab	106.fasta	NODE_2_length_537715_cov_289.196709	530432	532189	+	blaR1	1-1758/1758	===============	0/0	100	99.55	ncbi	NG_051774.1	beta-lactam sensor/signal transducer BlaR1	BETA-LACTAM
106.fasta.out.tab	106.fasta	NODE_2_length_537715_cov_289.196709	532179	532559	+	blaI_of_Z	1-381/381	===============	0/0	100	99.21	ncbi	NG_047499.1	penicillinase repressor BlaI	BETA-LACTAM
107.fasta.out.tab	107.fasta	NODE_14_length_46766_cov_204.893594	21054	21473	+	fosB-Saur	1-420/420	===============	0/0	100	99.52	ncbi	NG_065844.1	FosB1/FosB3 family fosfomycin resistance bacillithiol transferase	FOSFOMYCIN
107.fasta.out.tab	107.fasta	NODE_17_length_9007_cov_208.951064	5406	5786	-	blaI_of_Z	1-381/381	===============	0/0	100	99.21	ncbi	NG_047499.1	penicillinase repressor BlaI	BETA-LACTAM
107.fasta.out.tab	107.fasta	NODE_17_length_9007_cov_208.951064	5776	7533	-	blaR1	1-1758/1758	===============	0/0	100	99.55	ncbi	NG_051774.1	beta-lactam sensor/signal transducer BlaR1	BETA-LACTAM
107.fasta.out.tab	107.fasta	NODE_17_length_9007_cov_208.951064	7640	8485	+	blaZ	1-846/846	===============	0/0	100	99.29	ncbi	NG_047532.1	penicillin-hydrolyzing class A beta-lactamase BlaZ	BETA-LACTAM
107.fasta.out.tab	107.fasta	NODE_20_length_2550_cov_1485.296401	1353	2087	+	erm(C)	1-735/735	===============	0/0	100	100	ncbi	NG_047806.1	23S rRNA (adenine(2058)-N(6))-methyltransferase Erm(C)	MACROLIDE
107.fasta.out.tab	107.fasta	NODE_2_length_393458_cov_226.067789	39252	40604	+	tet(38)	1-1353/1353	===============	0/0	100	99.19	ncbi	NG_055984.1	tetracycline efflux MFS transporter Tet(38)	TETRACYCLINE
108.fasta.out.tab	108.fasta	NODE_13_length_35068_cov_2163.874482	8082	8462	-	blaI_of_Z	1-381/381	===============	0/0	100	98.42	ncbi	NG_047499.1	penicillinase repressor BlaI	BETA-LACTAM
108.fasta.out.tab	108.fasta	NODE_13_length_35068_cov_2163.874482	8452	10209	-	blaR1	1-1758/1758	===============	0/0	100	97.27	ncbi	NG_051774.1	beta-lactam sensor/signal transducer BlaR1	BETA-LACTAM
108.fasta.out.tab	108.fasta	NODE_13_length_35068_cov_2163.874482	10316	11161	+	blaZ	1-846/846	===============	0/0	100	100	ncbi	NG_047534.1	penicillin-hydrolyzing class A beta-lactamase BlaZ	BETA-LACTAM
108.fasta.out.tab	108.fasta	NODE_13_length_35068_cov_2163.874482	27125	27610	-	lnu(A)	1-486/486	===============	0/0	100	99.79	ncbi	NG_047916.1	lincosamide nucleotidyltransferase Lnu(A)	LINCOSAMIDE
108.fasta.out.tab	108.fasta	NODE_13_length_35068_cov_2163.874482	28771	29541	+	ant(4')-Ia	1-771/771	===============	0/0	100	99.87	ncbi	NG_056101.1	aminoglycoside O-nucleotidyltransferase ANT(4')-Ia	KANAMYCIN;TOBRAMYCIN
108.fasta.out.tab	108.fasta	NODE_13_length_35068_cov_2163.874482	31329	32708	+	tet(K)	1-1380/1380	===============	0/0	100	100	ncbi	NG_048200.1	tetracycline efflux MFS transporter Tet(K)	TETRACYCLINE
108.fasta.out.tab	108.fasta	NODE_15_length_2958_cov_3808.280111	147	867	-	cat-TC	1-717/717	========/======	4/4	100	99.03	ncbi	NG_047562.1	type A-9 chloramphenicol O-acetyltransferase Cat-TC	CHLORAMPHENICOL
108.fasta.out.tab	108.fasta	NODE_2_length_443869_cov_352.593867	377731	379083	-	tet(38)	1-1353/1353	===============	0/0	100	100	ncbi	NG_048134.1	tetracycline efflux MFS transporter Tet(38)	TETRACYCLINE
11.fasta.out.tab	11.fasta	NODE_11_length_19813_cov_990.284607	6387	7232	-	blaZ	1-846/846	===============	0/0	100	100	ncbi	NG_047534.1	penicillin-hydrolyzing class A beta-lactamase BlaZ	BETA-LACTAM
11.fasta.out.tab	11.fasta	NODE_11_length_19813_cov_990.284607	7339	9096	+	blaR1	1-1758/1758	===============	0/0	100	97.27	ncbi	NG_051774.1	beta-lactam sensor/signal transducer BlaR1	BETA-LACTAM
11.fasta.out.tab	11.fasta	NODE_11_length_19813_cov_990.284607	9086	9466	+	blaI_of_Z	1-381/381	===============	0/0	100	98.42	ncbi	NG_047499.1	penicillinase repressor BlaI	BETA-LACTAM
11.fasta.out.tab	11.fasta	NODE_1_length_872826_cov_288.471213	355427	356779	-	tet(38)	1-1353/1353	===============	0/0	100	100	ncbi	NG_048134.1	tetracycline efflux MFS transporter Tet(38)	TETRACYCLINE
11.fasta.out.tab	11.fasta	NODE_1_length_872826_cov_288.471213	437671	439677	+	mecA	1-2007/2007	===============	0/0	100	99.95	ncbi	NG_047940.1	PBP2a family beta-lactam-resistant peptidoglycan transpeptidase MecA	METHICILLIN
11.fasta.out.tab	11.fasta	NODE_4_length_144711_cov_285.228791	25264	25682	-	fosB-Saur	1-420/420	========/======	1/1	99.76	99.05	ncbi	NG_065844.1	FosB1/FosB3 family fosfomycin resistance bacillithiol transferase	FOSFOMYCIN
110.fasta.out.tab	110.fasta	NODE_15_length_20783_cov_1151.249493	11319	11699	-	blaI_of_Z	1-381/381	===============	0/0	100	98.42	ncbi	NG_047499.1	penicillinase repressor BlaI	BETA-LACTAM
110.fasta.out.tab	110.fasta	NODE_15_length_20783_cov_1151.249493	11689	13446	-	blaR1	1-1758/1758	===============	0/0	100	97.27	ncbi	NG_051774.1	beta-lactam sensor/signal transducer BlaR1	BETA-LACTAM
110.fasta.out.tab	110.fasta	NODE_15_length_20783_cov_1151.249493	13553	14398	+	blaZ	1-846/846	===============	0/0	100	100	ncbi	NG_047534.1	penicillin-hydrolyzing class A beta-lactamase BlaZ	BETA-LACTAM
110.fasta.out.tab	110.fasta	NODE_17_length_2550_cov_2229.909422	197	931	-	erm(C)	1-735/735	===============	0/0	100	100	ncbi	NG_047806.1	23S rRNA (adenine(2058)-N(6))-methyltransferase Erm(C)	MACROLIDE
110.fasta.out.tab	110.fasta	NODE_2_length_508560_cov_300.913395	148400	148819	+	fosB-Saur	1-420/420	===============	0/0	100	99.05	ncbi	NG_065844.1	FosB1/FosB3 family fosfomycin resistance bacillithiol transferase	FOSFOMYCIN
110.fasta.out.tab	110.fasta	NODE_3_length_434758_cov_313.482177	81658	83010	+	tet(38)	1-1353/1353	===============	0/0	100	99.78	ncbi	NG_055984.1	tetracycline efflux MFS transporter Tet(38)	TETRACYCLINE
111.fasta.out.tab	111.fasta	NODE_17_length_24644_cov_1594.669312	15931	16311	-	blaI_of_Z	1-381/381	===============	0/0	100	98.69	ncbi	NG_047499.1	penicillinase repressor BlaI	BETA-LACTAM
111.fasta.out.tab	111.fasta	NODE_17_length_24644_cov_1594.669312	16301	18057	-	blaR1	1-1758/1758	========/======	1/1	99.94	97.33	ncbi	NG_051774.1	beta-lactam sensor/signal transducer BlaR1	BETA-LACTAM
111.fasta.out.tab	111.fasta	NODE_17_length_24644_cov_1594.669312	18164	19009	+	blaZ	1-846/846	===============	0/0	100	100	ncbi	NG_047533.1	penicillin-hydrolyzing class A beta-lactamase BlaZ	BETA-LACTAM
111.fasta.out.tab	111.fasta	NODE_19_length_12092_cov_372.654848	2477	4483	-	mecA	1-2007/2007	===============	0/0	100	99.85	ncbi	NG_047940.1	PBP2a family beta-lactam-resistant peptidoglycan transpeptidase MecA	METHICILLIN
111.fasta.out.tab	111.fasta	NODE_19_length_12092_cov_372.654848	4583	6340	+	mecR1	1-1758/1758	===============	0/0	100	100	ncbi	NG_051163.1	beta-lactam sensor/signal transducer MecR1	METHICILLIN
111.fasta.out.tab	111.fasta	NODE_19_length_12092_cov_372.654848	6340	6711	+	mecI_of_mecA	1-372/372	===============	0/0	100	100	ncbi	NG_055650.1	mecA-type methicillin resistance repressor MecI	METHICILLIN
111.fasta.out.tab	111.fasta	NODE_21_length_6689_cov_749.084543	3643	4425	+	ant(9)-Ia	1-783/783	===============	0/0	100	100	ncbi	NG_047397.1	aminoglycoside nucleotidyltransferase ANT(9)-Ia	SPECTINOMYCIN
111.fasta.out.tab	111.fasta	NODE_21_length_6689_cov_749.084543	4551	5282	-	erm(A)	1-732/732	===============	0/0	100	100	ncbi	NG_047789.1	23S rRNA (adenine(2058)-N(6))-methyltransferase Erm(A)	MACROLIDE
111.fasta.out.tab	111.fasta	NODE_24_length_4011_cov_700.184291	1493	2872	-	tet(K)	1-1380/1380	===============	0/0	100	100	ncbi	NG_048200.1	tetracycline efflux MFS transporter Tet(K)	TETRACYCLINE
111.fasta.out.tab	111.fasta	NODE_25_length_3594_cov_369.770827	2589	2993	-	bleO	1-405/405	===============	0/0	100	100	ncbi	NG_047557.1	bleomycin binding protein	BLEOMYCIN
111.fasta.out.tab	111.fasta	NODE_28_length_2680_cov_689.457165	1686	2491	+	aph(2'')-If	70-872/891	.=======/======	1/3	90.12	82.13	ncbi	NG_047406.1	aminoglycoside O-phosphotransferase APH(2'')-If	AMIKACIN;GENTAMICIN;KANAMYCIN;TOBRAMYCIN
111.fasta.out.tab	111.fasta	NODE_2_length_328247_cov_373.094262	176204	176623	-	fosB-Saur	1-420/420	===============	0/0	100	99.76	ncbi	NG_065844.1	FosB1/FosB3 family fosfomycin resistance bacillithiol transferase	FOSFOMYCIN
111.fasta.out.tab	111.fasta	NODE_3_length_309594_cov_376.781065	217858	219210	-	tet(38)	1-1353/1353	===============	0/0	100	100	ncbi	NG_048133.1	tetracycline efflux MFS transporter Tet(38)	TETRACYCLINE
112.fasta.out.tab	112.fasta	NODE_25_length_31563_cov_227.533221	2517	4523	-	mecA	1-2007/2007	===============	0/0	100	99.95	ncbi	NG_047940.1	PBP2a family beta-lactam-resistant peptidoglycan transpeptidase MecA	METHICILLIN
112.fasta.out.tab	112.fasta	NODE_26_length_30827_cov_259.714016	344	1696	-	tet(38)	1-1353/1353	===============	0/0	100	99.41	ncbi	NG_048136.1	tetracycline efflux MFS transporter Tet(38)	TETRACYCLINE
112.fasta.out.tab	112.fasta	NODE_31_length_20087_cov_781.243428	14145	14990	-	blaZ	1-846/846	===============	0/0	100	98.94	ncbi	NG_047532.1	penicillin-hydrolyzing class A beta-lactamase BlaZ	BETA-LACTAM
112.fasta.out.tab	112.fasta	NODE_31_length_20087_cov_781.243428	15097	16854	+	blaR1	1-1758/1758	===============	0/0	100	99.26	ncbi	NG_051774.1	beta-lactam sensor/signal transducer BlaR1	BETA-LACTAM
112.fasta.out.tab	112.fasta	NODE_31_length_20087_cov_781.243428	16844	17224	+	blaI_of_Z	1-381/381	===============	0/0	100	99.74	ncbi	NG_047499.1	penicillinase repressor BlaI	BETA-LACTAM
112.fasta.out.tab	112.fasta	NODE_36_length_14591_cov_284.569106	6593	7501	+	ant(6)-Ia	1-909/909	===============	0/0	100	100	ncbi	NG_047393.1	aminoglycoside nucleotidyltransferase ANT(6)-Ia	STREPTOMYCIN
112.fasta.out.tab	112.fasta	NODE_36_length_14591_cov_284.569106	8071	8865	+	aph(3')-IIIa	1-795/795	===============	0/0	100	100	ncbi	NG_047418.1	aminoglycoside O-phosphotransferase APH(3')-IIIa	AMIKACIN;KANAMYCIN
112.fasta.out.tab	112.fasta	NODE_36_length_14591_cov_284.569106	9615	10352	+	erm(B)	1-738/738	===============	0/0	100	99.86	ncbi	NG_047797.1	23S rRNA (adenine(2058)-N(6))-methyltransferase Erm(B)	MACROLIDE
112.fasta.out.tab	112.fasta	NODE_39_length_4600_cov_843.393102	653	2032	+	tet(K)	1-1380/1380	===============	0/0	100	100	ncbi	NG_048200.1	tetracycline efflux MFS transporter Tet(K)	TETRACYCLINE
113.fasta.out.tab	113.fasta	NODE_10_length_99704_cov_253.054453	51566	52297	+	erm(A)	1-732/732	===============	0/0	100	100	ncbi	NG_047789.1	23S rRNA (adenine(2058)-N(6))-methyltransferase Erm(A)	MACROLIDE
113.fasta.out.tab	113.fasta	NODE_10_length_99704_cov_253.054453	52423	53205	-	ant(9)-Ia	1-783/783	===============	0/0	100	100	ncbi	NG_047397.1	aminoglycoside nucleotidyltransferase ANT(9)-Ia	SPECTINOMYCIN
113.fasta.out.tab	113.fasta	NODE_1_length_270245_cov_280.608136	41356	41775	+	fosB-Saur	1-420/420	===============	0/0	100	100	ncbi	NG_065844.1	FosB1/FosB3 family fosfomycin resistance bacillithiol transferase	FOSFOMYCIN
113.fasta.out.tab	113.fasta	NODE_25_length_33970_cov_256.064350	31581	32375	+	aph(3')-IIIa	1-795/795	===============	0/0	100	100	ncbi	NG_047418.1	aminoglycoside O-phosphotransferase APH(3')-IIIa	AMIKACIN;KANAMYCIN
113.fasta.out.tab	113.fasta	NODE_2_length_221766_cov_287.218085	1031	2383	+	tet(38)	1-1353/1353	===============	0/0	100	100	ncbi	NG_048135.1	tetracycline efflux MFS transporter Tet(38)	TETRACYCLINE
113.fasta.out.tab	113.fasta	NODE_3_length_198578_cov_285.590934	44037	44417	-	blaI_of_Z	1-381/381	===============	0/0	100	100	ncbi	NG_047499.1	penicillinase repressor BlaI	BETA-LACTAM
113.fasta.out.tab	113.fasta	NODE_3_length_198578_cov_285.590934	44407	46164	-	blaR1	1-1758/1758	===============	0/0	100	99.94	ncbi	NG_047539.1	beta-lactam sensor/signal transducer BlaR1	BETA-LACTAM
113.fasta.out.tab	113.fasta	NODE_3_length_198578_cov_285.590934	46271	47116	+	blaPC1	1-846/846	===============	0/0	100	99.41	ncbi	NG_052065.1	BlaZ family penicillin-hydrolyzing class A beta-lactamase PC1	BETA-LACTAM
113.fasta.out.tab	113.fasta	NODE_41_length_12266_cov_259.602182	6327	6698	-	mecI_of_mecA	1-372/372	===============	0/0	100	99.73	ncbi	NG_055650.1	mecA-type methicillin resistance repressor MecI	METHICILLIN
113.fasta.out.tab	113.fasta	NODE_41_length_12266_cov_259.602182	6698	8455	-	mecR1	1-1758/1758	===============	0/0	100	100	ncbi	NG_051163.1	beta-lactam sensor/signal transducer MecR1	METHICILLIN
113.fasta.out.tab	113.fasta	NODE_41_length_12266_cov_259.602182	8555	10561	+	mecA	1-2007/2007	===============	0/0	100	99.85	ncbi	NG_047937.1	PBP2a family beta-lactam-resistant peptidoglycan transpeptidase MecA	METHICILLIN
113.fasta.out.tab	113.fasta	NODE_60_length_2076_cov_214.854427	167	972	-	aph(2'')-If	70-872/891	.=======/======	1/3	90.12	82.13	ncbi	NG_047406.1	aminoglycoside O-phosphotransferase APH(2'')-If	AMIKACIN;GENTAMICIN;KANAMYCIN;TOBRAMYCIN
113.fasta.out.tab	113.fasta	NODE_7_length_119339_cov_296.751975	32204	32701	+	dfrG	1-498/498	===============	0/0	100	100	ncbi	NG_047756.1	trimethoprim-resistant dihydrofolate reductase DfrG	TRIMETHOPRIM
113.fasta.out.tab	113.fasta	NODE_7_length_119339_cov_296.751975	42444	44363	+	tet(M)	1-1920/1920	===============	0/0	100	100	ncbi	NG_048252.1	tetracycline resistance ribosomal protection protein Tet(M)	TETRACYCLINE
114.fasta.out.tab	114.fasta	NODE_17_length_23767_cov_1109.768257	2683	3528	-	blaZ	1-846/846	===============	0/0	100	100	ncbi	NG_047533.1	penicillin-hydrolyzing class A beta-lactamase BlaZ	BETA-LACTAM
114.fasta.out.tab	114.fasta	NODE_17_length_23767_cov_1109.768257	3635	5391	+	blaR1	1-1758/1758	========/======	1/1	99.94	97.33	ncbi	NG_051774.1	beta-lactam sensor/signal transducer BlaR1	BETA-LACTAM
114.fasta.out.tab	114.fasta	NODE_17_length_23767_cov_1109.768257	5381	5761	+	blaI_of_Z	1-381/381	===============	0/0	100	98.69	ncbi	NG_047499.1	penicillinase repressor BlaI	BETA-LACTAM
114.fasta.out.tab	114.fasta	NODE_19_length_12092_cov_240.968456	5382	5753	-	mecI_of_mecA	1-372/372	===============	0/0	100	100	ncbi	NG_055650.1	mecA-type methicillin resistance repressor MecI	METHICILLIN
114.fasta.out.tab	114.fasta	NODE_19_length_12092_cov_240.968456	5753	7510	-	mecR1	1-1758/1758	===============	0/0	100	100	ncbi	NG_051163.1	beta-lactam sensor/signal transducer MecR1	METHICILLIN
114.fasta.out.tab	114.fasta	NODE_19_length_12092_cov_240.968456	7610	9616	+	mecA	1-2007/2007	===============	0/0	100	99.85	ncbi	NG_047940.1	PBP2a family beta-lactam-resistant peptidoglycan transpeptidase MecA	METHICILLIN
114.fasta.out.tab	114.fasta	NODE_21_length_6689_cov_481.762855	3643	4425	+	ant(9)-Ia	1-783/783	===============	0/0	100	100	ncbi	NG_047397.1	aminoglycoside nucleotidyltransferase ANT(9)-Ia	SPECTINOMYCIN
114.fasta.out.tab	114.fasta	NODE_21_length_6689_cov_481.762855	4551	5282	-	erm(A)	1-732/732	===============	0/0	100	100	ncbi	NG_047789.1	23S rRNA (adenine(2058)-N(6))-methyltransferase Erm(A)	MACROLIDE
114.fasta.out.tab	114.fasta	NODE_24_length_4011_cov_491.096848	1140	2519	+	tet(K)	1-1380/1380	===============	0/0	100	100	ncbi	NG_048200.1	tetracycline efflux MFS transporter Tet(K)	TETRACYCLINE
114.fasta.out.tab	114.fasta	NODE_25_length_3594_cov_240.481376	602	1006	+	bleO	1-405/405	===============	0/0	100	100	ncbi	NG_047557.1	bleomycin binding protein	BLEOMYCIN
114.fasta.out.tab	114.fasta	NODE_28_length_2681_cov_481.100614	1687	2492	+	aph(2'')-If	70-872/891	.=======/======	1/3	90.12	82.13	ncbi	NG_047406.1	aminoglycoside O-phosphotransferase APH(2'')-If	AMIKACIN;GENTAMICIN;KANAMYCIN;TOBRAMYCIN
114.fasta.out.tab	114.fasta	NODE_29_length_2550_cov_893.099070	396	1130	-	erm(C)	1-735/735	===============	0/0	100	100	ncbi	NG_047806.1	23S rRNA (adenine(2058)-N(6))-methyltransferase Erm(C)	MACROLIDE
114.fasta.out.tab	114.fasta	NODE_2_length_328247_cov_238.121952	151625	152044	+	fosB-Saur	1-420/420	===============	0/0	100	99.76	ncbi	NG_065844.1	FosB1/FosB3 family fosfomycin resistance bacillithiol transferase	FOSFOMYCIN
114.fasta.out.tab	114.fasta	NODE_3_length_309332_cov_241.211447	90385	91737	+	tet(38)	1-1353/1353	===============	0/0	100	100	ncbi	NG_048133.1	tetracycline efflux MFS transporter Tet(38)	TETRACYCLINE
115.fasta.out.tab	115.fasta	NODE_14_length_72263_cov_247.905383	39171	41090	+	tet(M)	1-1920/1920	===============	0/0	100	100	ncbi	NG_048252.1	tetracycline resistance ribosomal protection protein Tet(M)	TETRACYCLINE
115.fasta.out.tab	115.fasta	NODE_1_length_213875_cov_241.212593	41941	43293	+	tet(38)	1-1353/1353	===============	0/0	100	100	ncbi	NG_048135.1	tetracycline efflux MFS transporter Tet(38)	TETRACYCLINE
115.fasta.out.tab	115.fasta	NODE_3_length_128750_cov_230.274922	109250	109669	-	fosB-Saur	1-420/420	===============	0/0	100	100	ncbi	NG_065844.1	FosB1/FosB3 family fosfomycin resistance bacillithiol transferase	FOSFOMYCIN
115.fasta.out.tab	115.fasta	NODE_4_length_115905_cov_233.769624	9953	10798	-	blaPC1	1-846/846	===============	0/0	100	99.29	ncbi	NG_052065.1	BlaZ family penicillin-hydrolyzing class A beta-lactamase PC1	BETA-LACTAM
115.fasta.out.tab	115.fasta	NODE_4_length_115905_cov_233.769624	10905	12662	+	blaR1	1-1758/1758	===============	0/0	100	99.94	ncbi	NG_047539.1	beta-lactam sensor/signal transducer BlaR1	BETA-LACTAM
115.fasta.out.tab	115.fasta	NODE_4_length_115905_cov_233.769624	12652	13032	+	blaI_of_Z	1-381/381	===============	0/0	100	100	ncbi	NG_047499.1	penicillinase repressor BlaI	BETA-LACTAM
115.fasta.out.tab	115.fasta	NODE_50_length_7298_cov_235.823847	459	830	-	mecI_of_mecA	1-372/372	===============	0/0	100	99.73	ncbi	NG_055650.1	mecA-type methicillin resistance repressor MecI	METHICILLIN
115.fasta.out.tab	115.fasta	NODE_50_length_7298_cov_235.823847	830	2587	-	mecR1	1-1758/1758	===============	0/0	100	100	ncbi	NG_051163.1	beta-lactam sensor/signal transducer MecR1	METHICILLIN
115.fasta.out.tab	115.fasta	NODE_50_length_7298_cov_235.823847	2687	4693	+	mecA	1-2007/2007	===============	0/0	100	99.95	ncbi	NG_047945.1	PBP2a family beta-lactam-resistant peptidoglycan transpeptidase MecA	METHICILLIN
115.fasta.out.tab	115.fasta	NODE_52_length_4529_cov_487.461141	3464	4246	+	ant(9)-Ia	1-783/783	===============	0/0	100	100	ncbi	NG_047397.1	aminoglycoside nucleotidyltransferase ANT(9)-Ia	SPECTINOMYCIN
115.fasta.out.tab	115.fasta	NODE_59_length_2067_cov_217.886432	158	963	-	aph(2'')-If	70-872/891	.=======/======	1/3	90.12	82.13	ncbi	NG_047406.1	aminoglycoside O-phosphotransferase APH(2'')-If	AMIKACIN;GENTAMICIN;KANAMYCIN;TOBRAMYCIN
12.fasta.out.tab	12.fasta	NODE_1_length_382546_cov_266.499776	90380	91732	+	tet(38)	1-1353/1353	===============	0/0	100	100	ncbi	NG_048133.1	tetracycline efflux MFS transporter Tet(38)	TETRACYCLINE
12.fasta.out.tab	12.fasta	NODE_1_length_382546_cov_266.499776	368422	370341	-	tet(M)	1-1920/1920	===============	0/0	100	99.79	ncbi	NG_048213.1	tetracycline resistance ribosomal protection protein Tet(M)	TETRACYCLINE
12.fasta.out.tab	12.fasta	NODE_22_length_17523_cov_326.925656	3108	3512	-	bleO	1-405/405	===============	0/0	100	100	ncbi	NG_047557.1	bleomycin binding protein	BLEOMYCIN
12.fasta.out.tab	12.fasta	NODE_22_length_17523_cov_326.925656	3729	4499	-	ant(4')-Ia	1-771/771	===============	0/0	100	99.87	ncbi	NG_056101.1	aminoglycoside O-nucleotidyltransferase ANT(4')-Ia	KANAMYCIN;TOBRAMYCIN
12.fasta.out.tab	12.fasta	NODE_22_length_17523_cov_326.925656	7902	9908	-	mecA	1-2007/2007	===============	0/0	100	99.9	ncbi	NG_047940.1	PBP2a family beta-lactam-resistant peptidoglycan transpeptidase MecA	METHICILLIN
12.fasta.out.tab	12.fasta	NODE_22_length_17523_cov_326.925656	10008	11765	+	mecR1	1-1758/1758	===============	0/0	100	100	ncbi	NG_051163.1	beta-lactam sensor/signal transducer MecR1	METHICILLIN
12.fasta.out.tab	12.fasta	NODE_22_length_17523_cov_326.925656	11765	12136	+	mecI_of_mecA	1-372/372	===============	0/0	100	100	ncbi	NG_055650.1	mecA-type methicillin resistance repressor MecI	METHICILLIN
12.fasta.out.tab	12.fasta	NODE_25_length_8209_cov_971.306444	5451	5831	-	blaI_of_Z	1-381/381	===============	0/0	100	98.69	ncbi	NG_047499.1	penicillinase repressor BlaI	BETA-LACTAM
12.fasta.out.tab	12.fasta	NODE_25_length_8209_cov_971.306444	5821	7578	-	blaR1	1-1758/1758	===============	0/0	100	97.38	ncbi	NG_051774.1	beta-lactam sensor/signal transducer BlaR1	BETA-LACTAM
12.fasta.out.tab	12.fasta	NODE_26_length_6714_cov_502.314449	1427	2158	+	erm(A)	1-732/732	===============	0/0	100	100	ncbi	NG_047789.1	23S rRNA (adenine(2058)-N(6))-methyltransferase Erm(A)	MACROLIDE
12.fasta.out.tab	12.fasta	NODE_26_length_6714_cov_502.314449	2284	3066	-	ant(9)-Ia	1-783/783	===============	0/0	100	100	ncbi	NG_047397.1	aminoglycoside nucleotidyltransferase ANT(9)-Ia	SPECTINOMYCIN
12.fasta.out.tab	12.fasta	NODE_29_length_1918_cov_942.753885	84	889	-	aph(2'')-If	70-872/891	.=======/======	1/3	90.12	82.13	ncbi	NG_047406.1	aminoglycoside O-phosphotransferase APH(2'')-If	AMIKACIN;GENTAMICIN;KANAMYCIN;TOBRAMYCIN
12.fasta.out.tab	12.fasta	NODE_6_length_192533_cov_258.178249	38706	39125	-	fosB-Saur	1-420/420	===============	0/0	100	99.76	ncbi	NG_065844.1	FosB1/FosB3 family fosfomycin resistance bacillithiol transferase	FOSFOMYCIN
13.fasta.out.tab	13.fasta	NODE_12_length_84636_cov_347.806668	27039	29045	+	mecA	1-2007/2007	===============	0/0	100	99.95	ncbi	NG_047940.1	PBP2a family beta-lactam-resistant peptidoglycan transpeptidase MecA	METHICILLIN
13.fasta.out.tab	13.fasta	NODE_12_length_84636_cov_347.806668	45944	46789	-	blaZ	1-846/846	===============	0/0	100	98.94	ncbi	NG_047532.1	penicillin-hydrolyzing class A beta-lactamase BlaZ	BETA-LACTAM
13.fasta.out.tab	13.fasta	NODE_12_length_84636_cov_347.806668	46896	48653	+	blaR1	1-1758/1758	===============	0/0	100	99.26	ncbi	NG_051774.1	beta-lactam sensor/signal transducer BlaR1	BETA-LACTAM
13.fasta.out.tab	13.fasta	NODE_12_length_84636_cov_347.806668	48643	49023	+	blaI_of_Z	1-381/381	===============	0/0	100	99.74	ncbi	NG_047499.1	penicillinase repressor BlaI	BETA-LACTAM
13.fasta.out.tab	13.fasta	NODE_2_length_280162_cov_256.322770	29108	30460	+	tet(38)	1-1353/1353	===============	0/0	100	99.41	ncbi	NG_048136.1	tetracycline efflux MFS transporter Tet(38)	TETRACYCLINE
14.fasta.out.tab	14.fasta	NODE_15_length_42608_cov_1708.357104	8342	9138	+	aph(2'')-Ih	70-866/894	.==============	0/0	89.15	82.43	ncbi	NG_047408.1	aminoglycoside O-phosphotransferase APH(2'')-Ih	AMIKACIN;GENTAMICIN;KANAMYCIN;TOBRAMYCIN
14.fasta.out.tab	14.fasta	NODE_15_length_42608_cov_1708.357104	9768	10513	+	erm(B)	1-747/747	========/======	1/1	99.87	99.47	ncbi	NG_047801.1	23S rRNA (adenine(2058)-N(6))-methyltransferase Erm(B)	MACROLIDE
14.fasta.out.tab	14.fasta	NODE_15_length_42608_cov_1708.357104	20660	21040	-	blaI_of_Z	1-381/381	===============	0/0	100	99.74	ncbi	NG_047499.1	penicillinase repressor BlaI	BETA-LACTAM
14.fasta.out.tab	14.fasta	NODE_15_length_42608_cov_1708.357104	21030	22787	-	blaR1	1-1758/1758	===============	0/0	100	99.26	ncbi	NG_051774.1	beta-lactam sensor/signal transducer BlaR1	BETA-LACTAM
14.fasta.out.tab	14.fasta	NODE_15_length_42608_cov_1708.357104	22894	23739	+	blaZ	1-846/846	===============	0/0	100	99.05	ncbi	NG_047532.1	penicillin-hydrolyzing class A beta-lactamase BlaZ	BETA-LACTAM
14.fasta.out.tab	14.fasta	NODE_1_length_460154_cov_400.797393	106983	108335	+	tet(38)	1-1353/1353	===============	0/0	100	100	ncbi	NG_048133.1	tetracycline efflux MFS transporter Tet(38)	TETRACYCLINE
14.fasta.out.tab	14.fasta	NODE_2_length_325524_cov_385.523042	171458	171877	-	fosB-Saur	1-420/420	===============	0/0	100	99.52	ncbi	NG_065844.1	FosB1/FosB3 family fosfomycin resistance bacillithiol transferase	FOSFOMYCIN
16.fasta.out.tab	16.fasta	NODE_13_length_25548_cov_1095.340761	17484	17864	-	blaI_of_Z	1-381/381	===============	0/0	100	99.74	ncbi	NG_047499.1	penicillinase repressor BlaI	BETA-LACTAM
16.fasta.out.tab	16.fasta	NODE_13_length_25548_cov_1095.340761	17854	19611	-	blaR1	1-1758/1758	===============	0/0	100	99.26	ncbi	NG_051774.1	beta-lactam sensor/signal transducer BlaR1	BETA-LACTAM
16.fasta.out.tab	16.fasta	NODE_13_length_25548_cov_1095.340761	19718	20563	+	blaZ	1-846/846	===============	0/0	100	99.05	ncbi	NG_047532.1	penicillin-hydrolyzing class A beta-lactamase BlaZ	BETA-LACTAM
16.fasta.out.tab	16.fasta	NODE_16_length_2550_cov_3462.435099	1383	2117	+	erm(C)	1-735/735	===============	0/0	100	100	ncbi	NG_047806.1	23S rRNA (adenine(2058)-N(6))-methyltransferase Erm(C)	MACROLIDE
16.fasta.out.tab	16.fasta	NODE_1_length_815582_cov_385.839472	463325	464677	+	tet(38)	1-1353/1353	===============	0/0	100	100	ncbi	NG_048133.1	tetracycline efflux MFS transporter Tet(38)	TETRACYCLINE
16.fasta.out.tab	16.fasta	NODE_2_length_474128_cov_320.631502	225970	226773	+	lnu(G)	1-804/804	===============	0/0	100	98.26	ncbi	NG_051760.1	lincosamide nucleotidyltransferase Lnu(G)	LINCOSAMIDE
16.fasta.out.tab	16.fasta	NODE_5_length_204743_cov_365.520326	50899	51318	-	fosB-Saur	1-420/420	===============	0/0	100	99.76	ncbi	NG_065844.1	FosB1/FosB3 family fosfomycin resistance bacillithiol transferase	FOSFOMYCIN
18.fasta.out.tab	18.fasta	NODE_11_length_19810_cov_997.753864	6386	7231	-	blaZ	1-846/846	===============	0/0	100	100	ncbi	NG_047534.1	penicillin-hydrolyzing class A beta-lactamase BlaZ	BETA-LACTAM
18.fasta.out.tab	18.fasta	NODE_11_length_19810_cov_997.753864	7338	9094	+	blaR1	1-1758/1758	========/======	1/1	99.94	97.21	ncbi	NG_051774.1	beta-lactam sensor/signal transducer BlaR1	BETA-LACTAM
18.fasta.out.tab	18.fasta	NODE_11_length_19810_cov_997.753864	9084	9464	+	blaI_of_Z	1-381/381	===============	0/0	100	98.42	ncbi	NG_047499.1	penicillinase repressor BlaI	BETA-LACTAM
18.fasta.out.tab	18.fasta	NODE_1_length_853184_cov_302.055073	495894	497246	+	tet(38)	1-1353/1353	===============	0/0	100	100	ncbi	NG_048134.1	tetracycline efflux MFS transporter Tet(38)	TETRACYCLINE
18.fasta.out.tab	18.fasta	NODE_5_length_171394_cov_293.234729	25264	25682	-	fosB-Saur	1-420/420	========/======	1/1	99.76	99.05	ncbi	NG_065844.1	FosB1/FosB3 family fosfomycin resistance bacillithiol transferase	FOSFOMYCIN
19.fasta.out.tab	19.fasta	NODE_12_length_25548_cov_991.689873	17484	17864	-	blaI_of_Z	1-381/381	===============	0/0	100	99.74	ncbi	NG_047499.1	penicillinase repressor BlaI	BETA-LACTAM
19.fasta.out.tab	19.fasta	NODE_12_length_25548_cov_991.689873	17854	19611	-	blaR1	1-1758/1758	===============	0/0	100	99.26	ncbi	NG_051774.1	beta-lactam sensor/signal transducer BlaR1	BETA-LACTAM
19.fasta.out.tab	19.fasta	NODE_12_length_25548_cov_991.689873	19718	20563	+	blaZ	1-846/846	===============	0/0	100	99.05	ncbi	NG_047532.1	penicillin-hydrolyzing class A beta-lactamase BlaZ	BETA-LACTAM
19.fasta.out.tab	19.fasta	NODE_15_length_2550_cov_2808.476345	1353	2087	+	erm(C)	1-735/735	===============	0/0	100	100	ncbi	NG_047806.1	23S rRNA (adenine(2058)-N(6))-methyltransferase Erm(C)	MACROLIDE
19.fasta.out.tab	19.fasta	NODE_1_length_815587_cov_355.002026	350906	352258	-	tet(38)	1-1353/1353	===============	0/0	100	100	ncbi	NG_048133.1	tetracycline efflux MFS transporter Tet(38)	TETRACYCLINE
19.fasta.out.tab	19.fasta	NODE_2_length_474128_cov_297.751516	225970	226773	+	lnu(G)	1-804/804	===============	0/0	100	98.26	ncbi	NG_051760.1	lincosamide nucleotidyltransferase Lnu(G)	LINCOSAMIDE
19.fasta.out.tab	19.fasta	NODE_6_length_204743_cov_338.728250	50899	51318	-	fosB-Saur	1-420/420	===============	0/0	100	99.76	ncbi	NG_065844.1	FosB1/FosB3 family fosfomycin resistance bacillithiol transferase	FOSFOMYCIN
2.fasta.out.tab	2.fasta	NODE_12_length_37215_cov_892.772470	10664	11409	-	erm(B)	1-747/747	========/======	1/1	99.87	99.47	ncbi	NG_047801.1	23S rRNA (adenine(2058)-N(6))-methyltransferase Erm(B)	MACROLIDE
2.fasta.out.tab	2.fasta	NODE_12_length_37215_cov_892.772470	12039	12835	-	aph(2'')-Ih	70-866/894	.==============	0/0	89.15	82.43	ncbi	NG_047408.1	aminoglycoside O-phosphotransferase APH(2'')-Ih	AMIKACIN;GENTAMICIN;KANAMYCIN;TOBRAMYCIN
2.fasta.out.tab	2.fasta	NODE_12_length_37215_cov_892.772470	30535	30915	-	blaI_of_Z	1-381/381	===============	0/0	100	98.69	ncbi	NG_047499.1	penicillinase repressor BlaI	BETA-LACTAM
2.fasta.out.tab	2.fasta	NODE_12_length_37215_cov_892.772470	30905	32662	-	blaR1	1-1758/1758	===============	0/0	100	97.38	ncbi	NG_051774.1	beta-lactam sensor/signal transducer BlaR1	BETA-LACTAM
2.fasta.out.tab	2.fasta	NODE_12_length_37215_cov_892.772470	32769	33614	+	blaZ	1-846/846	===============	0/0	100	100	ncbi	NG_055997.1	penicillin-hydrolyzing class A beta-lactamase BlaZ	BETA-LACTAM
2.fasta.out.tab	2.fasta	NODE_3_length_410422_cov_266.167215	346909	348261	-	tet(38)	1-1353/1353	===============	0/0	100	99.56	ncbi	NG_055983.1	tetracycline efflux MFS transporter Tet(38)	TETRACYCLINE
20.fasta.out.tab	20.fasta	NODE_1_length_668055_cov_282.241162	666452	667804	+	tet(38)	1-1353/1353	===============	0/0	100	99.78	ncbi	NG_048134.1	tetracycline efflux MFS transporter Tet(38)	TETRACYCLINE
201.fasta.out.tab	201.fasta	NODE_10_length_45145_cov_336.266819	39814	40548	-	erm(T)	1-735/735	===============	0/0	100	98.91	ncbi	NG_047841.1	23S rRNA (adenine(2058)-N(6))-methyltransferase Erm(T)	MACROLIDE
201.fasta.out.tab	201.fasta	NODE_5_length_203793_cov_317.833705	62210	63562	+	tet(38)	1-1353/1353	===============	0/0	100	99.56	ncbi	NG_055983.1	tetracycline efflux MFS transporter Tet(38)	TETRACYCLINE
201.fasta.out.tab	201.fasta	NODE_6_length_176414_cov_321.222574	105859	106704	-	blaZ	1-846/846	===============	0/0	100	96.81	ncbi	NG_055999.1	penicillin-hydrolyzing class A beta-lactamase BlaZ	BETA-LACTAM
201.fasta.out.tab	201.fasta	NODE_6_length_176414_cov_321.222574	106811	108568	+	blaR1	1-1758/1758	===============	0/0	100	92.78	ncbi	NG_047539.1	beta-lactam sensor/signal transducer BlaR1	BETA-LACTAM
201.fasta.out.tab	201.fasta	NODE_6_length_176414_cov_321.222574	108558	108938	+	blaI_of_Z	1-381/381	===============	0/0	100	95.28	ncbi	NG_047499.1	penicillinase repressor BlaI	BETA-LACTAM
21.fasta.out.tab	21.fasta	NODE_16_length_2550_cov_2639.810352	1353	2087	+	erm(C)	1-735/735	===============	0/0	100	100	ncbi	NG_047806.1	23S rRNA (adenine(2058)-N(6))-methyltransferase Erm(C)	MACROLIDE
21.fasta.out.tab	21.fasta	NODE_1_length_898059_cov_299.920998	350180	351532	-	tet(38)	1-1353/1353	===============	0/0	100	99.56	ncbi	NG_055983.1	tetracycline efflux MFS transporter Tet(38)	TETRACYCLINE
21.fasta.out.tab	21.fasta	NODE_4_length_200648_cov_292.032138	104752	105597	-	blaZ	1-846/846	===============	0/0	100	96.57	ncbi	NG_055999.1	penicillin-hydrolyzing class A beta-lactamase BlaZ	BETA-LACTAM
21.fasta.out.tab	21.fasta	NODE_4_length_200648_cov_292.032138	105704	107461	+	blaR1	1-1758/1758	===============	0/0	100	92.89	ncbi	NG_047539.1	beta-lactam sensor/signal transducer BlaR1	BETA-LACTAM
21.fasta.out.tab	21.fasta	NODE_4_length_200648_cov_292.032138	107451	107831	+	blaI_of_Z	1-381/381	===============	0/0	100	95.54	ncbi	NG_047499.1	penicillinase repressor BlaI	BETA-LACTAM
22.fasta.out.tab	22.fasta	NODE_17_length_32526_cov_344.670344	2043	3395	-	tet(38)	1-1353/1353	===============	0/0	100	99.41	ncbi	NG_048136.1	tetracycline efflux MFS transporter Tet(38)	TETRACYCLINE
23.fasta.out.tab	23.fasta	NODE_12_length_20695_cov_1193.421040	11979	13358	-	tet(K)	1-1380/1380	===============	0/0	100	100	ncbi	NG_048200.1	tetracycline efflux MFS transporter Tet(K)	TETRACYCLINE
23.fasta.out.tab	23.fasta	NODE_12_length_20695_cov_1193.421040	15434	16204	-	ant(4')-Ia	1-771/771	===============	0/0	100	99.87	ncbi	NG_056101.1	aminoglycoside O-nucleotidyltransferase ANT(4')-Ia	KANAMYCIN;TOBRAMYCIN
23.fasta.out.tab	23.fasta	NODE_12_length_20695_cov_1193.421040	17365	17850	+	lnu(A)	1-486/486	===============	0/0	100	99.79	ncbi	NG_047916.1	lincosamide nucleotidyltransferase Lnu(A)	LINCOSAMIDE
23.fasta.out.tab	23.fasta	NODE_2_length_839090_cov_243.938426	350639	351991	-	tet(38)	1-1353/1353	===============	0/0	100	100	ncbi	NG_048134.1	tetracycline efflux MFS transporter Tet(38)	TETRACYCLINE
24.fasta.out.tab	24.fasta	NODE_3_length_295480_cov_339.539141	1898	3250	+	tet(38)	1-1353/1353	===============	0/0	100	99.41	ncbi	NG_048136.1	tetracycline efflux MFS transporter Tet(38)	TETRACYCLINE
27.fasta.out.tab	27.fasta	NODE_29_length_7424_cov_284.599020	988	1368	-	blaI_of_Z	1-381/381	===============	0/0	100	99.74	ncbi	NG_047499.1	penicillinase repressor BlaI	BETA-LACTAM
27.fasta.out.tab	27.fasta	NODE_29_length_7424_cov_284.599020	1358	3115	-	blaR1	1-1758/1758	===============	0/0	100	97.1	ncbi	NG_047539.1	beta-lactam sensor/signal transducer BlaR1	BETA-LACTAM
27.fasta.out.tab	27.fasta	NODE_29_length_7424_cov_284.599020	3222	4067	+	blaZ	1-846/846	===============	0/0	100	99.53	ncbi	NG_055994.1	penicillin-hydrolyzing class A beta-lactamase BlaZ	BETA-LACTAM
27.fasta.out.tab	27.fasta	NODE_33_length_4618_cov_344.029729	807	2186	+	tet(K)	1-1380/1380	===============	0/0	100	100	ncbi	NG_048200.1	tetracycline efflux MFS transporter Tet(K)	TETRACYCLINE
27.fasta.out.tab	27.fasta	NODE_3_length_222133_cov_407.071752	53179	54531	-	tet(38)	1-1353/1353	===============	0/0	100	99.48	ncbi	NG_055984.1	tetracycline efflux MFS transporter Tet(38)	TETRACYCLINE
27.fasta.out.tab	27.fasta	NODE_43_length_2550_cov_3759.855237	308	1042	-	erm(C)	1-735/735	===============	0/0	100	100	ncbi	NG_047806.1	23S rRNA (adenine(2058)-N(6))-methyltransferase Erm(C)	MACROLIDE
27.fasta.out.tab	27.fasta	NODE_6_length_136798_cov_384.090944	133540	133959	+	fosB-Saur	1-420/420	===============	0/0	100	100	ncbi	NG_065844.1	FosB1/FosB3 family fosfomycin resistance bacillithiol transferase	FOSFOMYCIN
28.fasta.out.tab	28.fasta	NODE_12_length_20695_cov_1469.582840	2846	3331	-	lnu(A)	1-486/486	===============	0/0	100	99.79	ncbi	NG_047916.1	lincosamide nucleotidyltransferase Lnu(A)	LINCOSAMIDE
28.fasta.out.tab	28.fasta	NODE_12_length_20695_cov_1469.582840	4492	5262	+	ant(4')-Ia	1-771/771	===============	0/0	100	99.87	ncbi	NG_056101.1	aminoglycoside O-nucleotidyltransferase ANT(4')-Ia	KANAMYCIN;TOBRAMYCIN
28.fasta.out.tab	28.fasta	NODE_12_length_20695_cov_1469.582840	7338	8717	+	tet(K)	1-1380/1380	===============	0/0	100	100	ncbi	NG_048200.1	tetracycline efflux MFS transporter Tet(K)	TETRACYCLINE
28.fasta.out.tab	28.fasta	NODE_2_length_838990_cov_298.853713	350639	351991	-	tet(38)	1-1353/1353	===============	0/0	100	100	ncbi	NG_048134.1	tetracycline efflux MFS transporter Tet(38)	TETRACYCLINE
3.fasta.out.tab	3.fasta	NODE_15_length_54489_cov_350.825719	9118	10470	-	tet(38)	1-1353/1353	===============	0/0	100	99.19	ncbi	NG_055983.1	tetracycline efflux MFS transporter Tet(38)	TETRACYCLINE
3.fasta.out.tab	3.fasta	NODE_9_length_141831_cov_317.431092	69097	69477	-	blaI_of_Z	1-381/381	===============	0/0	100	95.01	ncbi	NG_047499.1	penicillinase repressor BlaI	BETA-LACTAM
3.fasta.out.tab	3.fasta	NODE_9_length_141831_cov_317.431092	69467	71224	-	blaR1	1-1758/1758	===============	0/0	100	92.61	ncbi	NG_047539.1	beta-lactam sensor/signal transducer BlaR1	BETA-LACTAM
3.fasta.out.tab	3.fasta	NODE_9_length_141831_cov_317.431092	71331	72176	+	blaZ	1-846/846	===============	0/0	100	96.69	ncbi	NG_055999.1	penicillin-hydrolyzing class A beta-lactamase BlaZ	BETA-LACTAM
30.fasta.out.tab	30.fasta	NODE_21_length_17523_cov_614.722630	5388	5759	-	mecI_of_mecA	1-372/372	===============	0/0	100	100	ncbi	NG_055650.1	mecA-type methicillin resistance repressor MecI	METHICILLIN
30.fasta.out.tab	30.fasta	NODE_21_length_17523_cov_614.722630	5759	7516	-	mecR1	1-1758/1758	===============	0/0	100	100	ncbi	NG_051163.1	beta-lactam sensor/signal transducer MecR1	METHICILLIN
30.fasta.out.tab	30.fasta	NODE_21_length_17523_cov_614.722630	7616	9622	+	mecA	1-2007/2007	===============	0/0	100	99.9	ncbi	NG_047940.1	PBP2a family beta-lactam-resistant peptidoglycan transpeptidase MecA	METHICILLIN
30.fasta.out.tab	30.fasta	NODE_21_length_17523_cov_614.722630	13025	13795	+	ant(4')-Ia	1-771/771	===============	0/0	100	99.87	ncbi	NG_056101.1	aminoglycoside O-nucleotidyltransferase ANT(4')-Ia	KANAMYCIN;TOBRAMYCIN
30.fasta.out.tab	30.fasta	NODE_21_length_17523_cov_614.722630	14012	14416	+	bleO	1-405/405	===============	0/0	100	100	ncbi	NG_047557.1	bleomycin binding protein	BLEOMYCIN
30.fasta.out.tab	30.fasta	NODE_23_length_11606_cov_1939.083355	8848	9228	-	blaI_of_Z	1-381/381	===============	0/0	100	98.69	ncbi	NG_047499.1	penicillinase repressor BlaI	BETA-LACTAM
30.fasta.out.tab	30.fasta	NODE_23_length_11606_cov_1939.083355	9218	10975	-	blaR1	1-1758/1758	===============	0/0	100	97.38	ncbi	NG_051774.1	beta-lactam sensor/signal transducer BlaR1	BETA-LACTAM
30.fasta.out.tab	30.fasta	NODE_25_length_6714_cov_806.262317	3649	4431	+	ant(9)-Ia	1-783/783	===============	0/0	100	100	ncbi	NG_047397.1	aminoglycoside nucleotidyltransferase ANT(9)-Ia	SPECTINOMYCIN
30.fasta.out.tab	30.fasta	NODE_25_length_6714_cov_806.262317	4557	5288	-	erm(A)	1-732/732	===============	0/0	100	100	ncbi	NG_047789.1	23S rRNA (adenine(2058)-N(6))-methyltransferase Erm(A)	MACROLIDE
30.fasta.out.tab	30.fasta	NODE_26_length_4560_cov_2125.471113	3985	4404	-	fosD	1-420/420	===============	0/0	100	100	ncbi	NG_047892.1	fosfomycin resistance bacillithiol transferase FosD	FOSFOMYCIN
30.fasta.out.tab	30.fasta	NODE_29_length_1918_cov_1693.959398	1030	1835	+	aph(2'')-If	70-872/891	.=======/======	1/3	90.12	82.13	ncbi	NG_047406.1	aminoglycoside O-phosphotransferase APH(2'')-If	AMIKACIN;GENTAMICIN;KANAMYCIN;TOBRAMYCIN
30.fasta.out.tab	30.fasta	NODE_2_length_382446_cov_426.592519	90380	91732	+	tet(38)	1-1353/1353	===============	0/0	100	100	ncbi	NG_048133.1	tetracycline efflux MFS transporter Tet(38)	TETRACYCLINE
30.fasta.out.tab	30.fasta	NODE_2_length_382446_cov_426.592519	368322	370241	-	tet(M)	1-1920/1920	===============	0/0	100	99.79	ncbi	NG_048213.1	tetracycline resistance ribosomal protection protein Tet(M)	TETRACYCLINE
30.fasta.out.tab	30.fasta	NODE_5_length_192533_cov_408.921556	38706	39125	-	fosB-Saur	1-420/420	===============	0/0	100	99.76	ncbi	NG_065844.1	FosB1/FosB3 family fosfomycin resistance bacillithiol transferase	FOSFOMYCIN
31.fasta.out.tab	31.fasta	NODE_10_length_24729_cov_850.633742	17971	18351	-	blaI_of_Z	1-381/381	===============	0/0	100	98.69	ncbi	NG_047499.1	penicillinase repressor BlaI	BETA-LACTAM
31.fasta.out.tab	31.fasta	NODE_10_length_24729_cov_850.633742	18341	20098	-	blaR1	1-1758/1758	===============	0/0	100	97.38	ncbi	NG_051774.1	beta-lactam sensor/signal transducer BlaR1	BETA-LACTAM
31.fasta.out.tab	31.fasta	NODE_10_length_24729_cov_850.633742	20205	21050	+	blaZ	1-846/846	===============	0/0	100	100	ncbi	NG_055997.1	penicillin-hydrolyzing class A beta-lactamase BlaZ	BETA-LACTAM
31.fasta.out.tab	31.fasta	NODE_12_length_2550_cov_1478.118884	396	1130	-	erm(C)	1-735/735	===============	0/0	100	100	ncbi	NG_047806.1	23S rRNA (adenine(2058)-N(6))-methyltransferase Erm(C)	MACROLIDE
31.fasta.out.tab	31.fasta	NODE_1_length_1033628_cov_276.385198	667042	668394	+	tet(38)	1-1353/1353	===============	0/0	100	99.78	ncbi	NG_048134.1	tetracycline efflux MFS transporter Tet(38)	TETRACYCLINE
32.fasta.out.tab	32.fasta	NODE_13_length_25547_cov_910.614853	17484	17864	-	blaI_of_Z	1-381/381	===============	0/0	100	99.74	ncbi	NG_047499.1	penicillinase repressor BlaI	BETA-LACTAM
32.fasta.out.tab	32.fasta	NODE_13_length_25547_cov_910.614853	17854	19611	-	blaR1	1-1758/1758	===============	0/0	100	99.26	ncbi	NG_051774.1	beta-lactam sensor/signal transducer BlaR1	BETA-LACTAM
32.fasta.out.tab	32.fasta	NODE_13_length_25547_cov_910.614853	19718	20563	+	blaZ	1-846/846	===============	0/0	100	99.05	ncbi	NG_047532.1	penicillin-hydrolyzing class A beta-lactamase BlaZ	BETA-LACTAM
32.fasta.out.tab	32.fasta	NODE_17_length_2550_cov_3725.874242	1764	2498	+	erm(C)	1-735/735	===============	0/0	100	100	ncbi	NG_047806.1	23S rRNA (adenine(2058)-N(6))-methyltransferase Erm(C)	MACROLIDE
32.fasta.out.tab	32.fasta	NODE_1_length_815134_cov_279.096544	463243	464595	+	tet(38)	1-1353/1353	===============	0/0	100	100	ncbi	NG_048133.1	tetracycline efflux MFS transporter Tet(38)	TETRACYCLINE
32.fasta.out.tab	32.fasta	NODE_2_length_473069_cov_260.972955	225982	226785	+	lnu(G)	1-804/804	===============	0/0	100	98.26	ncbi	NG_051760.1	lincosamide nucleotidyltransferase Lnu(G)	LINCOSAMIDE
32.fasta.out.tab	32.fasta	NODE_5_length_204804_cov_265.360636	50899	51318	-	fosB-Saur	1-420/420	===============	0/0	100	99.76	ncbi	NG_065844.1	FosB1/FosB3 family fosfomycin resistance bacillithiol transferase	FOSFOMYCIN
33.fasta.out.tab	33.fasta	NODE_20_length_12178_cov_374.851087	5388	5759	-	mecI_of_mecA	1-372/372	===============	0/0	100	100	ncbi	NG_055650.1	mecA-type methicillin resistance repressor MecI	METHICILLIN
33.fasta.out.tab	33.fasta	NODE_20_length_12178_cov_374.851087	5759	7516	-	mecR1	1-1758/1758	===============	0/0	100	100	ncbi	NG_051163.1	beta-lactam sensor/signal transducer MecR1	METHICILLIN
33.fasta.out.tab	33.fasta	NODE_20_length_12178_cov_374.851087	7616	9622	+	mecA	1-2007/2007	===============	0/0	100	99.95	ncbi	NG_047940.1	PBP2a family beta-lactam-resistant peptidoglycan transpeptidase MecA	METHICILLIN
33.fasta.out.tab	33.fasta	NODE_21_length_11606_cov_1400.088993	8848	9228	-	blaI_of_Z	1-381/381	===============	0/0	100	98.69	ncbi	NG_047499.1	penicillinase repressor BlaI	BETA-LACTAM
33.fasta.out.tab	33.fasta	NODE_21_length_11606_cov_1400.088993	9218	10975	-	blaR1	1-1758/1758	===============	0/0	100	97.38	ncbi	NG_051774.1	beta-lactam sensor/signal transducer BlaR1	BETA-LACTAM
33.fasta.out.tab	33.fasta	NODE_23_length_6714_cov_742.840741	3649	4431	+	ant(9)-Ia	1-783/783	===============	0/0	100	100	ncbi	NG_047397.1	aminoglycoside nucleotidyltransferase ANT(9)-Ia	SPECTINOMYCIN
33.fasta.out.tab	33.fasta	NODE_23_length_6714_cov_742.840741	4557	5288	-	erm(A)	1-732/732	===============	0/0	100	100	ncbi	NG_047789.1	23S rRNA (adenine(2058)-N(6))-methyltransferase Erm(A)	MACROLIDE
33.fasta.out.tab	33.fasta	NODE_24_length_4560_cov_1530.850547	157	576	+	fosD	1-420/420	===============	0/0	100	100	ncbi	NG_047892.1	fosfomycin resistance bacillithiol transferase FosD	FOSFOMYCIN
33.fasta.out.tab	33.fasta	NODE_27_length_1918_cov_1174.583960	84	889	-	aph(2'')-If	70-872/891	.=======/======	1/3	90.12	82.13	ncbi	NG_047406.1	aminoglycoside O-phosphotransferase APH(2'')-If	AMIKACIN;GENTAMICIN;KANAMYCIN;TOBRAMYCIN
33.fasta.out.tab	33.fasta	NODE_2_length_382541_cov_403.656143	90375	91727	+	tet(38)	1-1353/1353	===============	0/0	100	100	ncbi	NG_048133.1	tetracycline efflux MFS transporter Tet(38)	TETRACYCLINE
33.fasta.out.tab	33.fasta	NODE_2_length_382541_cov_403.656143	368417	370336	-	tet(M)	1-1920/1920	===============	0/0	100	99.79	ncbi	NG_048213.1	tetracycline resistance ribosomal protection protein Tet(M)	TETRACYCLINE
33.fasta.out.tab	33.fasta	NODE_5_length_192533_cov_378.176825	38706	39125	-	fosB-Saur	1-420/420	===============	0/0	100	99.76	ncbi	NG_065844.1	FosB1/FosB3 family fosfomycin resistance bacillithiol transferase	FOSFOMYCIN
34.fasta.out.tab	34.fasta	NODE_3_length_426700_cov_243.065078	76619	77971	+	tet(38)	1-1353/1353	===============	0/0	100	99.56	ncbi	NG_055983.1	tetracycline efflux MFS transporter Tet(38)	TETRACYCLINE
35.fasta.out.tab	35.fasta	NODE_22_length_32153_cov_428.985503	3108	5114	-	mecA	1-2007/2007	===============	0/0	100	99.95	ncbi	NG_047940.1	PBP2a family beta-lactam-resistant peptidoglycan transpeptidase MecA	METHICILLIN
35.fasta.out.tab	35.fasta	NODE_2_length_280162_cov_438.557481	29108	30460	+	tet(38)	1-1353/1353	===============	0/0	100	99.41	ncbi	NG_048136.1	tetracycline efflux MFS transporter Tet(38)	TETRACYCLINE
35.fasta.out.tab	35.fasta	NODE_30_length_14590_cov_440.954592	6593	7501	+	ant(6)-Ia	1-909/909	===============	0/0	100	100	ncbi	NG_047393.1	aminoglycoside nucleotidyltransferase ANT(6)-Ia	STREPTOMYCIN
35.fasta.out.tab	35.fasta	NODE_30_length_14590_cov_440.954592	8071	8865	+	aph(3')-IIIa	1-795/795	===============	0/0	100	100	ncbi	NG_047418.1	aminoglycoside O-phosphotransferase APH(3')-IIIa	AMIKACIN;KANAMYCIN
35.fasta.out.tab	35.fasta	NODE_30_length_14590_cov_440.954592	9615	10352	+	erm(B)	1-738/738	===============	0/0	100	99.86	ncbi	NG_047797.1	23S rRNA (adenine(2058)-N(6))-methyltransferase Erm(B)	MACROLIDE
37.fasta.out.tab	37.fasta	NODE_1_length_707623_cov_357.989264	349798	351150	+	tet(38)	1-1353/1353	===============	0/0	100	100	ncbi	NG_048134.1	tetracycline efflux MFS transporter Tet(38)	TETRACYCLINE
37.fasta.out.tab	37.fasta	NODE_5_length_171067_cov_285.933154	25263	25681	-	fosB-Saur	1-420/420	========/======	1/1	99.76	99.05	ncbi	NG_065844.1	FosB1/FosB3 family fosfomycin resistance bacillithiol transferase	FOSFOMYCIN
38.fasta.out.tab	38.fasta	NODE_17_length_23872_cov_1291.032903	5778	6574	+	aph(2'')-Ih	70-866/894	.==============	0/0	89.15	82.43	ncbi	NG_047408.1	aminoglycoside O-phosphotransferase APH(2'')-Ih	AMIKACIN;GENTAMICIN;KANAMYCIN;TOBRAMYCIN
38.fasta.out.tab	38.fasta	NODE_17_length_23872_cov_1291.032903	7204	7949	+	erm(B)	1-747/747	========/======	1/1	99.87	99.47	ncbi	NG_047801.1	23S rRNA (adenine(2058)-N(6))-methyltransferase Erm(B)	MACROLIDE
38.fasta.out.tab	38.fasta	NODE_17_length_23872_cov_1291.032903	18096	18476	-	blaI_of_Z	1-381/381	===============	0/0	100	99.74	ncbi	NG_047499.1	penicillinase repressor BlaI	BETA-LACTAM
38.fasta.out.tab	38.fasta	NODE_17_length_23872_cov_1291.032903	18466	20223	-	blaR1	1-1758/1758	===============	0/0	100	99.26	ncbi	NG_051774.1	beta-lactam sensor/signal transducer BlaR1	BETA-LACTAM
38.fasta.out.tab	38.fasta	NODE_17_length_23872_cov_1291.032903	20330	21175	+	blaZ	1-846/846	===============	0/0	100	99.05	ncbi	NG_047532.1	penicillin-hydrolyzing class A beta-lactamase BlaZ	BETA-LACTAM
38.fasta.out.tab	38.fasta	NODE_1_length_696031_cov_390.561040	351822	353174	-	tet(38)	1-1353/1353	===============	0/0	100	100	ncbi	NG_048133.1	tetracycline efflux MFS transporter Tet(38)	TETRACYCLINE
38.fasta.out.tab	38.fasta	NODE_3_length_325349_cov_378.822029	171444	171863	-	fosB-Saur	1-420/420	===============	0/0	100	99.52	ncbi	NG_065844.1	FosB1/FosB3 family fosfomycin resistance bacillithiol transferase	FOSFOMYCIN
39.fasta.out.tab	39.fasta	NODE_13_length_25547_cov_1155.109975	4985	5830	-	blaZ	1-846/846	===============	0/0	100	99.05	ncbi	NG_047532.1	penicillin-hydrolyzing class A beta-lactamase BlaZ	BETA-LACTAM
39.fasta.out.tab	39.fasta	NODE_13_length_25547_cov_1155.109975	5937	7694	+	blaR1	1-1758/1758	===============	0/0	100	99.26	ncbi	NG_051774.1	beta-lactam sensor/signal transducer BlaR1	BETA-LACTAM
39.fasta.out.tab	39.fasta	NODE_13_length_25547_cov_1155.109975	7684	8064	+	blaI_of_Z	1-381/381	===============	0/0	100	99.74	ncbi	NG_047499.1	penicillinase repressor BlaI	BETA-LACTAM
39.fasta.out.tab	39.fasta	NODE_16_length_2550_cov_3645.915892	197	931	-	erm(C)	1-735/735	===============	0/0	100	100	ncbi	NG_047806.1	23S rRNA (adenine(2058)-N(6))-methyltransferase Erm(C)	MACROLIDE
39.fasta.out.tab	39.fasta	NODE_1_length_815495_cov_407.032925	350906	352258	-	tet(38)	1-1353/1353	===============	0/0	100	100	ncbi	NG_048133.1	tetracycline efflux MFS transporter Tet(38)	TETRACYCLINE
39.fasta.out.tab	39.fasta	NODE_2_length_473069_cov_371.450798	246285	247088	-	lnu(G)	1-804/804	===============	0/0	100	98.26	ncbi	NG_051760.1	lincosamide nucleotidyltransferase Lnu(G)	LINCOSAMIDE
39.fasta.out.tab	39.fasta	NODE_5_length_204804_cov_380.038407	50899	51318	-	fosB-Saur	1-420/420	===============	0/0	100	99.76	ncbi	NG_065844.1	FosB1/FosB3 family fosfomycin resistance bacillithiol transferase	FOSFOMYCIN
40.fasta.out.tab	40.fasta	NODE_2_length_437076_cov_281.727098	81707	83059	+	tet(38)	1-1353/1353	===============	0/0	100	99.78	ncbi	NG_055984.1	tetracycline efflux MFS transporter Tet(38)	TETRACYCLINE
40.fasta.out.tab	40.fasta	NODE_3_length_319300_cov_272.450957	170527	170946	-	fosB-Saur	1-420/420	===============	0/0	100	99.05	ncbi	NG_065844.1	FosB1/FosB3 family fosfomycin resistance bacillithiol transferase	FOSFOMYCIN
41.fasta.out.tab	41.fasta	NODE_11_length_24703_cov_1055.990945	3585	4430	-	blaZ	1-846/846	===============	0/0	100	100	ncbi	NG_055997.1	penicillin-hydrolyzing class A beta-lactamase BlaZ	BETA-LACTAM
41.fasta.out.tab	41.fasta	NODE_11_length_24703_cov_1055.990945	4537	6294	+	blaR1	1-1758/1758	===============	0/0	100	97.38	ncbi	NG_051774.1	beta-lactam sensor/signal transducer BlaR1	BETA-LACTAM
41.fasta.out.tab	41.fasta	NODE_11_length_24703_cov_1055.990945	6284	6664	+	blaI_of_Z	1-381/381	===============	0/0	100	98.69	ncbi	NG_047499.1	penicillinase repressor BlaI	BETA-LACTAM
41.fasta.out.tab	41.fasta	NODE_12_length_3836_cov_3192.461559	1686	2333	-	catA7	1-648/648	===============	0/0	100	98.46	ncbi	NG_047566.1	type A-7 chloramphenicol O-acetyltransferase	CHLORAMPHENICOL
41.fasta.out.tab	41.fasta	NODE_14_length_2550_cov_3839.304488	197	931	-	erm(C)	1-735/735	===============	0/0	100	100	ncbi	NG_047806.1	23S rRNA (adenine(2058)-N(6))-methyltransferase Erm(C)	MACROLIDE
41.fasta.out.tab	41.fasta	NODE_1_length_1033069_cov_246.568864	666482	667834	+	tet(38)	1-1353/1353	===============	0/0	100	99.7	ncbi	NG_048134.1	tetracycline efflux MFS transporter Tet(38)	TETRACYCLINE
42.fasta.out.tab	42.fasta	NODE_1_length_1034467_cov_267.537467	366457	367809	-	tet(38)	1-1353/1353	===============	0/0	100	99.78	ncbi	NG_048134.1	tetracycline efflux MFS transporter Tet(38)	TETRACYCLINE
42.fasta.out.tab	42.fasta	NODE_8_length_24731_cov_904.220451	1576	1956	-	blaI_of_Z	1-381/381	===============	0/0	100	98.69	ncbi	NG_047499.1	penicillinase repressor BlaI	BETA-LACTAM
42.fasta.out.tab	42.fasta	NODE_8_length_24731_cov_904.220451	1946	3703	-	blaR1	1-1758/1758	===============	0/0	100	97.38	ncbi	NG_051774.1	beta-lactam sensor/signal transducer BlaR1	BETA-LACTAM
42.fasta.out.tab	42.fasta	NODE_8_length_24731_cov_904.220451	3810	4655	+	blaZ	1-846/846	===============	0/0	100	100	ncbi	NG_055997.1	penicillin-hydrolyzing class A beta-lactamase BlaZ	BETA-LACTAM
42.fasta.out.tab	42.fasta	NODE_9_length_2552_cov_3153.492929	919	1653	+	erm(C)	1-735/735	===============	0/0	100	100	ncbi	NG_047806.1	23S rRNA (adenine(2058)-N(6))-methyltransferase Erm(C)	MACROLIDE
43.fasta.out.tab	43.fasta	NODE_1_length_1048085_cov_239.072943	601075	603081	-	mecA	1-2007/2007	===============	0/0	100	99.95	ncbi	NG_047940.1	PBP2a family beta-lactam-resistant peptidoglycan transpeptidase MecA	METHICILLIN
43.fasta.out.tab	43.fasta	NODE_1_length_1048085_cov_239.072943	697585	698937	+	tet(38)	1-1353/1353	===============	0/0	100	99.56	ncbi	NG_055983.1	tetracycline efflux MFS transporter Tet(38)	TETRACYCLINE
43.fasta.out.tab	43.fasta	NODE_4_length_200878_cov_244.372438	104985	105830	-	blaZ	1-846/846	===============	0/0	100	96.57	ncbi	NG_055999.1	penicillin-hydrolyzing class A beta-lactamase BlaZ	BETA-LACTAM
43.fasta.out.tab	43.fasta	NODE_4_length_200878_cov_244.372438	105937	107694	+	blaR1	1-1758/1758	===============	0/0	100	92.89	ncbi	NG_047539.1	beta-lactam sensor/signal transducer BlaR1	BETA-LACTAM
43.fasta.out.tab	43.fasta	NODE_4_length_200878_cov_244.372438	107684	108064	+	blaI_of_Z	1-381/381	===============	0/0	100	95.54	ncbi	NG_047499.1	penicillinase repressor BlaI	BETA-LACTAM
44.fasta.out.tab	44.fasta	NODE_20_length_17523_cov_321.258913	3108	3512	-	bleO	1-405/405	===============	0/0	100	100	ncbi	NG_047557.1	bleomycin binding protein	BLEOMYCIN
44.fasta.out.tab	44.fasta	NODE_20_length_17523_cov_321.258913	3729	4499	-	ant(4')-Ia	1-771/771	===============	0/0	100	99.87	ncbi	NG_056101.1	aminoglycoside O-nucleotidyltransferase ANT(4')-Ia	KANAMYCIN;TOBRAMYCIN
44.fasta.out.tab	44.fasta	NODE_20_length_17523_cov_321.258913	7902	9908	-	mecA	1-2007/2007	===============	0/0	100	99.9	ncbi	NG_047940.1	PBP2a family beta-lactam-resistant peptidoglycan transpeptidase MecA	METHICILLIN
44.fasta.out.tab	44.fasta	NODE_20_length_17523_cov_321.258913	10008	11765	+	mecR1	1-1758/1758	===============	0/0	100	100	ncbi	NG_051163.1	beta-lactam sensor/signal transducer MecR1	METHICILLIN
44.fasta.out.tab	44.fasta	NODE_20_length_17523_cov_321.258913	11765	12136	+	mecI_of_mecA	1-372/372	===============	0/0	100	100	ncbi	NG_055650.1	mecA-type methicillin resistance repressor MecI	METHICILLIN
44.fasta.out.tab	44.fasta	NODE_22_length_11606_cov_1146.472287	8848	9228	-	blaI_of_Z	1-381/381	===============	0/0	100	98.69	ncbi	NG_047499.1	penicillinase repressor BlaI	BETA-LACTAM
44.fasta.out.tab	44.fasta	NODE_22_length_11606_cov_1146.472287	9218	10975	-	blaR1	1-1758/1758	===============	0/0	100	97.38	ncbi	NG_051774.1	beta-lactam sensor/signal transducer BlaR1	BETA-LACTAM
44.fasta.out.tab	44.fasta	NODE_24_length_6714_cov_466.922555	1427	2158	+	erm(A)	1-732/732	===============	0/0	100	100	ncbi	NG_047789.1	23S rRNA (adenine(2058)-N(6))-methyltransferase Erm(A)	MACROLIDE
44.fasta.out.tab	44.fasta	NODE_24_length_6714_cov_466.922555	2284	3066	-	ant(9)-Ia	1-783/783	===============	0/0	100	100	ncbi	NG_047397.1	aminoglycoside nucleotidyltransferase ANT(9)-Ia	SPECTINOMYCIN
44.fasta.out.tab	44.fasta	NODE_26_length_1918_cov_1059.095739	1030	1835	+	aph(2'')-If	70-872/891	.=======/======	1/3	90.12	82.13	ncbi	NG_047406.1	aminoglycoside O-phosphotransferase APH(2'')-If	AMIKACIN;GENTAMICIN;KANAMYCIN;TOBRAMYCIN
44.fasta.out.tab	44.fasta	NODE_2_length_382446_cov_238.137971	90380	91732	+	tet(38)	1-1353/1353	===============	0/0	100	100	ncbi	NG_048133.1	tetracycline efflux MFS transporter Tet(38)	TETRACYCLINE
44.fasta.out.tab	44.fasta	NODE_2_length_382446_cov_238.137971	368322	370241	-	tet(M)	1-1920/1920	===============	0/0	100	99.79	ncbi	NG_048213.1	tetracycline resistance ribosomal protection protein Tet(M)	TETRACYCLINE
44.fasta.out.tab	44.fasta	NODE_5_length_192522_cov_231.345184	153409	153828	+	fosB-Saur	1-420/420	===============	0/0	100	99.76	ncbi	NG_065844.1	FosB1/FosB3 family fosfomycin resistance bacillithiol transferase	FOSFOMYCIN
45.fasta.out.tab	45.fasta	NODE_1_length_1058151_cov_361.411468	708040	709392	+	tet(38)	1-1353/1353	===============	0/0	100	99.63	ncbi	NG_048136.1	tetracycline efflux MFS transporter Tet(38)	TETRACYCLINE
45.fasta.out.tab	45.fasta	NODE_4_length_181814_cov_354.937052	66026	66871	-	blaZ	1-846/846	===============	0/0	100	96.57	ncbi	NG_055999.1	penicillin-hydrolyzing class A beta-lactamase BlaZ	BETA-LACTAM
45.fasta.out.tab	45.fasta	NODE_4_length_181814_cov_354.937052	66978	68735	+	blaR1	1-1758/1758	===============	0/0	100	92.89	ncbi	NG_047539.1	beta-lactam sensor/signal transducer BlaR1	BETA-LACTAM
45.fasta.out.tab	45.fasta	NODE_4_length_181814_cov_354.937052	68725	69105	+	blaI_of_Z	1-381/381	===============	0/0	100	95.54	ncbi	NG_047499.1	penicillinase repressor BlaI	BETA-LACTAM
46.fasta.out.tab	46.fasta	NODE_1_length_382546_cov_348.646769	90380	91732	+	tet(38)	1-1353/1353	===============	0/0	100	100	ncbi	NG_048133.1	tetracycline efflux MFS transporter Tet(38)	TETRACYCLINE
46.fasta.out.tab	46.fasta	NODE_1_length_382546_cov_348.646769	368422	370341	-	tet(M)	1-1920/1920	===============	0/0	100	99.79	ncbi	NG_048213.1	tetracycline resistance ribosomal protection protein Tet(M)	TETRACYCLINE
46.fasta.out.tab	46.fasta	NODE_22_length_17524_cov_505.306872	5388	5759	-	mecI_of_mecA	1-372/372	===============	0/0	100	100	ncbi	NG_055650.1	mecA-type methicillin resistance repressor MecI	METHICILLIN
46.fasta.out.tab	46.fasta	NODE_22_length_17524_cov_505.306872	5759	7516	-	mecR1	1-1758/1758	===============	0/0	100	100	ncbi	NG_051163.1	beta-lactam sensor/signal transducer MecR1	METHICILLIN
46.fasta.out.tab	46.fasta	NODE_22_length_17524_cov_505.306872	7616	9622	+	mecA	1-2007/2007	===============	0/0	100	99.9	ncbi	NG_047940.1	PBP2a family beta-lactam-resistant peptidoglycan transpeptidase MecA	METHICILLIN
46.fasta.out.tab	46.fasta	NODE_22_length_17524_cov_505.306872	13025	13795	+	ant(4')-Ia	1-771/771	===============	0/0	100	99.87	ncbi	NG_056101.1	aminoglycoside O-nucleotidyltransferase ANT(4')-Ia	KANAMYCIN;TOBRAMYCIN
46.fasta.out.tab	46.fasta	NODE_22_length_17524_cov_505.306872	14012	14416	+	bleO	1-405/405	===============	0/0	100	100	ncbi	NG_047557.1	bleomycin binding protein	BLEOMYCIN
46.fasta.out.tab	46.fasta	NODE_24_length_11606_cov_1644.790008	8848	9228	-	blaI_of_Z	1-381/381	===============	0/0	100	98.69	ncbi	NG_047499.1	penicillinase repressor BlaI	BETA-LACTAM
46.fasta.out.tab	46.fasta	NODE_24_length_11606_cov_1644.790008	9218	10975	-	blaR1	1-1758/1758	===============	0/0	100	97.38	ncbi	NG_051774.1	beta-lactam sensor/signal transducer BlaR1	BETA-LACTAM
46.fasta.out.tab	46.fasta	NODE_26_length_6714_cov_666.699412	1427	2158	+	erm(A)	1-732/732	===============	0/0	100	100	ncbi	NG_047789.1	23S rRNA (adenine(2058)-N(6))-methyltransferase Erm(A)	MACROLIDE
46.fasta.out.tab	46.fasta	NODE_26_length_6714_cov_666.699412	2284	3066	-	ant(9)-Ia	1-783/783	===============	0/0	100	100	ncbi	NG_047397.1	aminoglycoside nucleotidyltransferase ANT(9)-Ia	SPECTINOMYCIN
46.fasta.out.tab	46.fasta	NODE_27_length_4560_cov_1728.656703	3985	4404	-	fosD	1-420/420	===============	0/0	100	100	ncbi	NG_047892.1	fosfomycin resistance bacillithiol transferase FosD	FOSFOMYCIN
46.fasta.out.tab	46.fasta	NODE_29_length_1918_cov_1538.099248	84	889	-	aph(2'')-If	70-872/891	.=======/======	1/3	90.12	82.13	ncbi	NG_047406.1	aminoglycoside O-phosphotransferase APH(2'')-If	AMIKACIN;GENTAMICIN;KANAMYCIN;TOBRAMYCIN
46.fasta.out.tab	46.fasta	NODE_6_length_192672_cov_337.630131	38706	39125	-	fosB-Saur	1-420/420	===============	0/0	100	99.76	ncbi	NG_065844.1	FosB1/FosB3 family fosfomycin resistance bacillithiol transferase	FOSFOMYCIN
47.fasta.out.tab	47.fasta	NODE_28_length_14590_cov_303.811755	4239	4976	-	erm(B)	1-738/738	===============	0/0	100	99.86	ncbi	NG_047797.1	23S rRNA (adenine(2058)-N(6))-methyltransferase Erm(B)	MACROLIDE
47.fasta.out.tab	47.fasta	NODE_28_length_14590_cov_303.811755	5726	6520	-	aph(3')-IIIa	1-795/795	===============	0/0	100	99.75	ncbi	NG_047418.1	aminoglycoside O-phosphotransferase APH(3')-IIIa	AMIKACIN;KANAMYCIN
47.fasta.out.tab	47.fasta	NODE_28_length_14590_cov_303.811755	7090	7998	-	ant(6)-Ia	1-909/909	===============	0/0	100	100	ncbi	NG_047393.1	aminoglycoside nucleotidyltransferase ANT(6)-Ia	STREPTOMYCIN
47.fasta.out.tab	47.fasta	NODE_2_length_252959_cov_249.931695	1898	3250	+	tet(38)	1-1353/1353	===============	0/0	100	99.41	ncbi	NG_048136.1	tetracycline efflux MFS transporter Tet(38)	TETRACYCLINE
48.fasta.out.tab	48.fasta	NODE_1_length_1034436_cov_378.808643	366567	367919	-	tet(38)	1-1353/1353	===============	0/0	100	99.78	ncbi	NG_048134.1	tetracycline efflux MFS transporter Tet(38)	TETRACYCLINE
49.fasta.out.tab	49.fasta	NODE_12_length_34426_cov_1002.386474	8262	8642	-	blaI_of_Z	1-381/381	===============	0/0	100	98.42	ncbi	NG_047499.1	penicillinase repressor BlaI	BETA-LACTAM
49.fasta.out.tab	49.fasta	NODE_12_length_34426_cov_1002.386474	8632	10389	-	blaR1	1-1758/1758	===============	0/0	100	97.27	ncbi	NG_051774.1	beta-lactam sensor/signal transducer BlaR1	BETA-LACTAM
49.fasta.out.tab	49.fasta	NODE_12_length_34426_cov_1002.386474	10496	11341	+	blaZ	1-846/846	===============	0/0	100	100	ncbi	NG_047534.1	penicillin-hydrolyzing class A beta-lactamase BlaZ	BETA-LACTAM
49.fasta.out.tab	49.fasta	NODE_12_length_34426_cov_1002.386474	27315	27800	-	lnu(A)	1-486/486	===============	0/0	100	99.79	ncbi	NG_047916.1	lincosamide nucleotidyltransferase Lnu(A)	LINCOSAMIDE
49.fasta.out.tab	49.fasta	NODE_12_length_34426_cov_1002.386474	28961	29731	+	ant(4')-Ia	1-771/771	===============	0/0	100	99.87	ncbi	NG_056101.1	aminoglycoside O-nucleotidyltransferase ANT(4')-Ia	KANAMYCIN;TOBRAMYCIN
49.fasta.out.tab	49.fasta	NODE_12_length_34426_cov_1002.386474	31519	32898	+	tet(K)	1-1380/1380	===============	0/0	100	100	ncbi	NG_048200.1	tetracycline efflux MFS transporter Tet(K)	TETRACYCLINE
49.fasta.out.tab	49.fasta	NODE_14_length_2550_cov_3535.847958	197	931	-	erm(C)	1-735/735	===============	0/0	100	100	ncbi	NG_047806.1	23S rRNA (adenine(2058)-N(6))-methyltransferase Erm(C)	MACROLIDE
49.fasta.out.tab	49.fasta	NODE_1_length_732234_cov_240.058692	348765	350117	+	tet(38)	1-1353/1353	===============	0/0	100	100	ncbi	NG_048134.1	tetracycline efflux MFS transporter Tet(38)	TETRACYCLINE
5.fasta.out.tab	5.fasta	NODE_12_length_20784_cov_2135.898778	11319	11699	-	blaI_of_Z	1-381/381	===============	0/0	100	98.42	ncbi	NG_047499.1	penicillinase repressor BlaI	BETA-LACTAM
5.fasta.out.tab	5.fasta	NODE_12_length_20784_cov_2135.898778	11689	13446	-	blaR1	1-1758/1758	===============	0/0	100	97.27	ncbi	NG_051774.1	beta-lactam sensor/signal transducer BlaR1	BETA-LACTAM
5.fasta.out.tab	5.fasta	NODE_12_length_20784_cov_2135.898778	13553	14398	+	blaZ	1-846/846	===============	0/0	100	100	ncbi	NG_047534.1	penicillin-hydrolyzing class A beta-lactamase BlaZ	BETA-LACTAM
5.fasta.out.tab	5.fasta	NODE_6_length_243649_cov_433.958251	39835	41187	+	tet(38)	1-1353/1353	===============	0/0	100	100	ncbi	NG_048134.1	tetracycline efflux MFS transporter Tet(38)	TETRACYCLINE
50.fasta.out.tab	50.fasta	NODE_16_length_2431_cov_1727.632965	1423	2157	+	erm(C)	1-735/735	===============	0/0	100	100	ncbi	NG_047806.1	23S rRNA (adenine(2058)-N(6))-methyltransferase Erm(C)	MACROLIDE
50.fasta.out.tab	50.fasta	NODE_2_length_689091_cov_309.744088	115151	116503	-	tet(38)	1-1353/1353	===============	0/0	100	99.56	ncbi	NG_055983.1	tetracycline efflux MFS transporter Tet(38)	TETRACYCLINE
50.fasta.out.tab	50.fasta	NODE_2_length_689091_cov_309.744088	211117	213123	+	mecA	1-2007/2007	===============	0/0	100	99.95	ncbi	NG_047940.1	PBP2a family beta-lactam-resistant peptidoglycan transpeptidase MecA	METHICILLIN
50.fasta.out.tab	50.fasta	NODE_5_length_200604_cov_300.576775	104708	105553	-	blaZ	1-846/846	===============	0/0	100	96.57	ncbi	NG_055999.1	penicillin-hydrolyzing class A beta-lactamase BlaZ	BETA-LACTAM
50.fasta.out.tab	50.fasta	NODE_5_length_200604_cov_300.576775	105660	107417	+	blaR1	1-1758/1758	===============	0/0	100	92.89	ncbi	NG_047539.1	beta-lactam sensor/signal transducer BlaR1	BETA-LACTAM
50.fasta.out.tab	50.fasta	NODE_5_length_200604_cov_300.576775	107407	107787	+	blaI_of_Z	1-381/381	===============	0/0	100	95.54	ncbi	NG_047499.1	penicillinase repressor BlaI	BETA-LACTAM
51.fasta.out.tab	51.fasta	NODE_16_length_2431_cov_1479.796941	1423	2157	+	erm(C)	1-735/735	===============	0/0	100	100	ncbi	NG_047806.1	23S rRNA (adenine(2058)-N(6))-methyltransferase Erm(C)	MACROLIDE
51.fasta.out.tab	51.fasta	NODE_2_length_689158_cov_328.033822	475969	477975	-	mecA	1-2007/2007	===============	0/0	100	99.95	ncbi	NG_047940.1	PBP2a family beta-lactam-resistant peptidoglycan transpeptidase MecA	METHICILLIN
51.fasta.out.tab	51.fasta	NODE_2_length_689158_cov_328.033822	572656	574008	+	tet(38)	1-1353/1353	===============	0/0	100	99.56	ncbi	NG_055983.1	tetracycline efflux MFS transporter Tet(38)	TETRACYCLINE
51.fasta.out.tab	51.fasta	NODE_5_length_195920_cov_326.074294	104708	105553	-	blaZ	1-846/846	===============	0/0	100	96.57	ncbi	NG_055999.1	penicillin-hydrolyzing class A beta-lactamase BlaZ	BETA-LACTAM
51.fasta.out.tab	51.fasta	NODE_5_length_195920_cov_326.074294	105660	107417	+	blaR1	1-1758/1758	===============	0/0	100	92.89	ncbi	NG_047539.1	beta-lactam sensor/signal transducer BlaR1	BETA-LACTAM
51.fasta.out.tab	51.fasta	NODE_5_length_195920_cov_326.074294	107407	107787	+	blaI_of_Z	1-381/381	===============	0/0	100	95.54	ncbi	NG_047499.1	penicillinase repressor BlaI	BETA-LACTAM
52.fasta.out.tab	52.fasta	NODE_21_length_12212_cov_227.078368	5382	5753	-	mecI_of_mecA	1-372/372	===============	0/0	100	100	ncbi	NG_055650.1	mecA-type methicillin resistance repressor MecI	METHICILLIN
52.fasta.out.tab	52.fasta	NODE_21_length_12212_cov_227.078368	5753	7510	-	mecR1	1-1758/1758	===============	0/0	100	100	ncbi	NG_051163.1	beta-lactam sensor/signal transducer MecR1	METHICILLIN
52.fasta.out.tab	52.fasta	NODE_21_length_12212_cov_227.078368	7610	9616	+	mecA	1-2007/2007	===============	0/0	100	99.95	ncbi	NG_047940.1	PBP2a family beta-lactam-resistant peptidoglycan transpeptidase MecA	METHICILLIN
52.fasta.out.tab	52.fasta	NODE_23_length_6714_cov_517.903571	3643	4425	+	ant(9)-Ia	1-783/783	===============	0/0	100	100	ncbi	NG_047397.1	aminoglycoside nucleotidyltransferase ANT(9)-Ia	SPECTINOMYCIN
52.fasta.out.tab	52.fasta	NODE_23_length_6714_cov_517.903571	4551	5282	-	erm(A)	1-732/732	===============	0/0	100	100	ncbi	NG_047789.1	23S rRNA (adenine(2058)-N(6))-methyltransferase Erm(A)	MACROLIDE
52.fasta.out.tab	52.fasta	NODE_24_length_6617_cov_1129.277370	943	1323	+	blaI_of_Z	1-381/381	===============	0/0	100	98.69	ncbi	NG_047499.1	penicillinase repressor BlaI	BETA-LACTAM
52.fasta.out.tab	52.fasta	NODE_25_length_4707_cov_315.798488	3108	3512	-	bleO	1-405/405	===============	0/0	100	100	ncbi	NG_047557.1	bleomycin binding protein	BLEOMYCIN
52.fasta.out.tab	52.fasta	NODE_25_length_4707_cov_315.798488	3729	4499	-	ant(4')-Ia	1-771/771	===============	0/0	100	99.87	ncbi	NG_056101.1	aminoglycoside O-nucleotidyltransferase ANT(4')-Ia	KANAMYCIN;TOBRAMYCIN
52.fasta.out.tab	52.fasta	NODE_28_length_1918_cov_914.031579	1030	1835	+	aph(2'')-If	70-872/891	.=======/======	1/3	90.12	82.13	ncbi	NG_047406.1	aminoglycoside O-phosphotransferase APH(2'')-If	AMIKACIN;GENTAMICIN;KANAMYCIN;TOBRAMYCIN
52.fasta.out.tab	52.fasta	NODE_2_length_382452_cov_272.802492	12206	14125	+	tet(M)	1-1920/1920	===============	0/0	100	99.79	ncbi	NG_048213.1	tetracycline resistance ribosomal protection protein Tet(M)	TETRACYCLINE
52.fasta.out.tab	52.fasta	NODE_2_length_382452_cov_272.802492	290716	292068	-	tet(38)	1-1353/1353	===============	0/0	100	100	ncbi	NG_048133.1	tetracycline efflux MFS transporter Tet(38)	TETRACYCLINE
52.fasta.out.tab	52.fasta	NODE_5_length_192522_cov_250.783226	38695	39114	-	fosB-Saur	1-420/420	===============	0/0	100	99.76	ncbi	NG_065844.1	FosB1/FosB3 family fosfomycin resistance bacillithiol transferase	FOSFOMYCIN
53.fasta.out.tab	53.fasta	NODE_17_length_58023_cov_253.786629	11868	13874	+	mecA	1-2007/2007	===============	0/0	100	100	ncbi	NG_047939.1	PBP2a family beta-lactam-resistant peptidoglycan transpeptidase MecA	METHICILLIN
53.fasta.out.tab	53.fasta	NODE_2_length_252903_cov_264.902617	249654	251006	-	tet(38)	1-1353/1353	===============	0/0	100	99.41	ncbi	NG_048136.1	tetracycline efflux MFS transporter Tet(38)	TETRACYCLINE
54.fasta.out.tab	54.fasta	NODE_3_length_410217_cov_383.956968	62209	63561	+	tet(38)	1-1353/1353	===============	0/0	100	99.56	ncbi	NG_055983.1	tetracycline efflux MFS transporter Tet(38)	TETRACYCLINE
55.fasta.out.tab	55.fasta	NODE_11_length_22644_cov_1234.678601	15964	16344	-	blaI_of_Z	1-381/381	===============	0/0	100	98.69	ncbi	NG_047499.1	penicillinase repressor BlaI	BETA-LACTAM
55.fasta.out.tab	55.fasta	NODE_11_length_22644_cov_1234.678601	16334	18091	-	blaR1	1-1758/1758	===============	0/0	100	97.38	ncbi	NG_051774.1	beta-lactam sensor/signal transducer BlaR1	BETA-LACTAM
55.fasta.out.tab	55.fasta	NODE_11_length_22644_cov_1234.678601	18198	19043	+	blaZ	1-846/846	===============	0/0	100	100	ncbi	NG_055997.1	penicillin-hydrolyzing class A beta-lactamase BlaZ	BETA-LACTAM
55.fasta.out.tab	55.fasta	NODE_1_length_973447_cov_389.220808	591444	592796	+	tet(38)	1-1353/1353	===============	0/0	100	99.78	ncbi	NG_048134.1	tetracycline efflux MFS transporter Tet(38)	TETRACYCLINE
56.fasta.out.tab	56.fasta	NODE_19_length_7027_cov_239.668919	314	685	-	mecI_of_mecA	1-372/372	===============	0/0	100	99.73	ncbi	NG_055650.1	mecA-type methicillin resistance repressor MecI	METHICILLIN
56.fasta.out.tab	56.fasta	NODE_19_length_7027_cov_239.668919	685	2442	-	mecR1	1-1758/1758	===============	0/0	100	100	ncbi	NG_051163.1	beta-lactam sensor/signal transducer MecR1	METHICILLIN
56.fasta.out.tab	56.fasta	NODE_19_length_7027_cov_239.668919	2542	4548	+	mecA	1-2007/2007	===============	0/0	100	99.9	ncbi	NG_047940.1	PBP2a family beta-lactam-resistant peptidoglycan transpeptidase MecA	METHICILLIN
56.fasta.out.tab	56.fasta	NODE_20_length_6714_cov_470.076390	3649	4431	+	ant(9)-Ia	1-783/783	===============	0/0	100	100	ncbi	NG_047397.1	aminoglycoside nucleotidyltransferase ANT(9)-Ia	SPECTINOMYCIN
56.fasta.out.tab	56.fasta	NODE_20_length_6714_cov_470.076390	4557	5288	-	erm(A)	1-732/732	===============	0/0	100	100	ncbi	NG_047789.1	23S rRNA (adenine(2058)-N(6))-methyltransferase Erm(A)	MACROLIDE
56.fasta.out.tab	56.fasta	NODE_2_length_365535_cov_271.525472	90428	91780	+	tet(38)	1-1353/1353	===============	0/0	100	99.93	ncbi	NG_048133.1	tetracycline efflux MFS transporter Tet(38)	TETRACYCLINE
56.fasta.out.tab	56.fasta	NODE_3_length_332580_cov_257.184203	177068	177487	-	fosB-Saur	1-420/420	===============	0/0	100	99.76	ncbi	NG_065844.1	FosB1/FosB3 family fosfomycin resistance bacillithiol transferase	FOSFOMYCIN
56.fasta.out.tab	56.fasta	NODE_9_length_103934_cov_279.488836	90104	92023	+	tet(M)	1-1920/1920	===============	0/0	100	100	ncbi	NG_048252.1	tetracycline resistance ribosomal protection protein Tet(M)	TETRACYCLINE
57.fasta.out.tab	57.fasta	NODE_21_length_7178_cov_412.548092	391	762	-	mecI_of_mecA	1-372/372	===============	0/0	100	99.73	ncbi	NG_055650.1	mecA-type methicillin resistance repressor MecI	METHICILLIN
57.fasta.out.tab	57.fasta	NODE_21_length_7178_cov_412.548092	762	2519	-	mecR1	1-1758/1758	===============	0/0	100	100	ncbi	NG_051163.1	beta-lactam sensor/signal transducer MecR1	METHICILLIN
57.fasta.out.tab	57.fasta	NODE_21_length_7178_cov_412.548092	2619	4625	+	mecA	1-2007/2007	===============	0/0	100	99.9	ncbi	NG_047940.1	PBP2a family beta-lactam-resistant peptidoglycan transpeptidase MecA	METHICILLIN
57.fasta.out.tab	57.fasta	NODE_22_length_6813_cov_757.446407	1427	2158	+	erm(A)	1-732/732	===============	0/0	100	100	ncbi	NG_047789.1	23S rRNA (adenine(2058)-N(6))-methyltransferase Erm(A)	MACROLIDE
57.fasta.out.tab	57.fasta	NODE_22_length_6813_cov_757.446407	2284	3066	-	ant(9)-Ia	1-783/783	===============	0/0	100	100	ncbi	NG_047397.1	aminoglycoside nucleotidyltransferase ANT(9)-Ia	SPECTINOMYCIN
57.fasta.out.tab	57.fasta	NODE_29_length_1918_cov_1064.886717	84	889	-	aph(2'')-If	70-872/891	.=======/======	1/3	90.12	82.13	ncbi	NG_047406.1	aminoglycoside O-phosphotransferase APH(2'')-If	AMIKACIN;GENTAMICIN;KANAMYCIN;TOBRAMYCIN
57.fasta.out.tab	57.fasta	NODE_2_length_365535_cov_465.132770	273756	275108	-	tet(38)	1-1353/1353	===============	0/0	100	99.93	ncbi	NG_048133.1	tetracycline efflux MFS transporter Tet(38)	TETRACYCLINE
57.fasta.out.tab	57.fasta	NODE_3_length_332580_cov_436.099178	177068	177487	-	fosB-Saur	1-420/420	===============	0/0	100	99.76	ncbi	NG_065844.1	FosB1/FosB3 family fosfomycin resistance bacillithiol transferase	FOSFOMYCIN
57.fasta.out.tab	57.fasta	NODE_9_length_103934_cov_481.540734	90104	92023	+	tet(M)	1-1920/1920	===============	0/0	100	100	ncbi	NG_048252.1	tetracycline resistance ribosomal protection protein Tet(M)	TETRACYCLINE
58.fasta.out.tab	58.fasta	NODE_15_length_2550_cov_2830.423777	1353	2087	+	erm(C)	1-735/735	===============	0/0	100	100	ncbi	NG_047806.1	23S rRNA (adenine(2058)-N(6))-methyltransferase Erm(C)	MACROLIDE
58.fasta.out.tab	58.fasta	NODE_1_length_693981_cov_285.747080	338924	340276	+	tet(38)	1-1353/1353	===============	0/0	100	100	ncbi	NG_048134.1	tetracycline efflux MFS transporter Tet(38)	TETRACYCLINE
59.fasta.out.tab	59.fasta	NODE_11_length_35346_cov_1643.704670	14277	15073	+	aph(2'')-Ih	70-866/894	.==============	0/0	89.15	82.43	ncbi	NG_047408.1	aminoglycoside O-phosphotransferase APH(2'')-Ih	AMIKACIN;GENTAMICIN;KANAMYCIN;TOBRAMYCIN
59.fasta.out.tab	59.fasta	NODE_11_length_35346_cov_1643.704670	15703	16448	+	erm(B)	1-747/747	========/======	1/1	99.87	99.47	ncbi	NG_047801.1	23S rRNA (adenine(2058)-N(6))-methyltransferase Erm(B)	MACROLIDE
59.fasta.out.tab	59.fasta	NODE_11_length_35346_cov_1643.704670	25882	26262	-	blaI_of_Z	1-381/381	===============	0/0	100	98.42	ncbi	NG_047499.1	penicillinase repressor BlaI	BETA-LACTAM
59.fasta.out.tab	59.fasta	NODE_11_length_35346_cov_1643.704670	26252	28009	-	blaR1	1-1758/1758	===============	0/0	100	97.27	ncbi	NG_051774.1	beta-lactam sensor/signal transducer BlaR1	BETA-LACTAM
59.fasta.out.tab	59.fasta	NODE_11_length_35346_cov_1643.704670	28116	28961	+	blaZ	1-846/846	===============	0/0	100	100	ncbi	NG_047534.1	penicillin-hydrolyzing class A beta-lactamase BlaZ	BETA-LACTAM
59.fasta.out.tab	59.fasta	NODE_2_length_834072_cov_256.193305	522336	524342	-	mecA	1-2007/2007	===============	0/0	100	100	ncbi	NG_047939.1	PBP2a family beta-lactam-resistant peptidoglycan transpeptidase MecA	METHICILLIN
59.fasta.out.tab	59.fasta	NODE_2_length_834072_cov_256.193305	620006	621358	+	tet(38)	1-1353/1353	===============	0/0	100	99.78	ncbi	NG_048134.1	tetracycline efflux MFS transporter Tet(38)	TETRACYCLINE
6.fasta.out.tab	6.fasta	NODE_14_length_19797_cov_950.141126	10333	10713	-	blaI_of_Z	1-381/381	===============	0/0	100	98.42	ncbi	NG_047499.1	penicillinase repressor BlaI	BETA-LACTAM
6.fasta.out.tab	6.fasta	NODE_14_length_19797_cov_950.141126	10703	12460	-	blaR1	1-1758/1758	===============	0/0	100	97.27	ncbi	NG_051774.1	beta-lactam sensor/signal transducer BlaR1	BETA-LACTAM
6.fasta.out.tab	6.fasta	NODE_14_length_19797_cov_950.141126	12567	13412	+	blaZ	1-846/846	===============	0/0	100	100	ncbi	NG_047534.1	penicillin-hydrolyzing class A beta-lactamase BlaZ	BETA-LACTAM
6.fasta.out.tab	6.fasta	NODE_2_length_393293_cov_274.007805	38558	39910	+	tet(38)	1-1353/1353	===============	0/0	100	100	ncbi	NG_048134.1	tetracycline efflux MFS transporter Tet(38)	TETRACYCLINE
6.fasta.out.tab	6.fasta	NODE_7_length_171094_cov_258.866300	25290	25708	-	fosB-Saur	1-420/420	========/======	1/1	99.76	99.05	ncbi	NG_065844.1	FosB1/FosB3 family fosfomycin resistance bacillithiol transferase	FOSFOMYCIN
60.fasta.out.tab	60.fasta	NODE_1_length_1309266_cov_395.994240	906922	907767	-	blaPC1	1-846/846	===============	0/0	100	99.41	ncbi	NG_052065.1	BlaZ family penicillin-hydrolyzing class A beta-lactamase PC1	BETA-LACTAM
60.fasta.out.tab	60.fasta	NODE_1_length_1309266_cov_395.994240	907874	909631	+	blaR1	1-1758/1758	===============	0/0	100	99.94	ncbi	NG_047539.1	beta-lactam sensor/signal transducer BlaR1	BETA-LACTAM
60.fasta.out.tab	60.fasta	NODE_1_length_1309266_cov_395.994240	909621	910001	+	blaI_of_Z	1-381/381	===============	0/0	100	100	ncbi	NG_047499.1	penicillinase repressor BlaI	BETA-LACTAM
60.fasta.out.tab	60.fasta	NODE_2_length_993148_cov_392.332476	323228	324580	-	tet(38)	1-1353/1353	===============	0/0	100	100	ncbi	NG_055984.1	tetracycline efflux MFS transporter Tet(38)	TETRACYCLINE
60.fasta.out.tab	60.fasta	NODE_2_length_993148_cov_392.332476	835690	836109	-	fosB-Saur	1-420/420	===============	0/0	100	100	ncbi	NG_065844.1	FosB1/FosB3 family fosfomycin resistance bacillithiol transferase	FOSFOMYCIN
60.fasta.out.tab	60.fasta	NODE_4_length_111053_cov_402.902222	50320	50817	-	dfrG	1-498/498	===============	0/0	100	100	ncbi	NG_047756.1	trimethoprim-resistant dihydrofolate reductase DfrG	TRIMETHOPRIM
60.fasta.out.tab	60.fasta	NODE_9_length_2550_cov_2746.311767	1352	2086	+	erm(C)	1-735/735	===============	0/0	100	100	ncbi	NG_047806.1	23S rRNA (adenine(2058)-N(6))-methyltransferase Erm(C)	MACROLIDE
62.fasta.out.tab	62.fasta	NODE_12_length_4517_cov_8781.805856	1095	2474	+	tet(K)	1-1380/1380	===============	0/0	100	99.93	ncbi	NG_048200.1	tetracycline efflux MFS transporter Tet(K)	TETRACYCLINE
62.fasta.out.tab	62.fasta	NODE_14_length_2550_cov_3562.487262	1764	2498	+	erm(C)	1-735/735	===============	0/0	100	100	ncbi	NG_047806.1	23S rRNA (adenine(2058)-N(6))-methyltransferase Erm(C)	MACROLIDE
62.fasta.out.tab	62.fasta	NODE_1_length_977710_cov_233.960911	307848	309200	-	tet(38)	1-1353/1353	===============	0/0	100	100	ncbi	NG_055984.1	tetracycline efflux MFS transporter Tet(38)	TETRACYCLINE
62.fasta.out.tab	62.fasta	NODE_1_length_977710_cov_233.960911	820258	820677	-	fosB-Saur	1-420/420	===============	0/0	100	100	ncbi	NG_065844.1	FosB1/FosB3 family fosfomycin resistance bacillithiol transferase	FOSFOMYCIN
62.fasta.out.tab	62.fasta	NODE_2_length_649299_cov_225.965660	586610	587455	-	blaPC1	1-846/846	===============	0/0	100	99.41	ncbi	NG_052065.1	BlaZ family penicillin-hydrolyzing class A beta-lactamase PC1	BETA-LACTAM
62.fasta.out.tab	62.fasta	NODE_2_length_649299_cov_225.965660	587562	589319	+	blaR1	1-1758/1758	===============	0/0	100	99.94	ncbi	NG_047539.1	beta-lactam sensor/signal transducer BlaR1	BETA-LACTAM
62.fasta.out.tab	62.fasta	NODE_2_length_649299_cov_225.965660	589309	589689	+	blaI_of_Z	1-381/381	===============	0/0	100	100	ncbi	NG_047499.1	penicillinase repressor BlaI	BETA-LACTAM
62.fasta.out.tab	62.fasta	NODE_6_length_111058_cov_235.444292	60236	60733	+	dfrG	1-498/498	===============	0/0	100	100	ncbi	NG_047756.1	trimethoprim-resistant dihydrofolate reductase DfrG	TRIMETHOPRIM
63.fasta.out.tab	63.fasta	NODE_12_length_30716_cov_492.340644	466	1236	-	ant(4')-Ia	1-771/771	===============	0/0	100	99.87	ncbi	NG_056101.1	aminoglycoside O-nucleotidyltransferase ANT(4')-Ia	KANAMYCIN;TOBRAMYCIN
63.fasta.out.tab	63.fasta	NODE_12_length_30716_cov_492.340644	2397	2882	+	lnu(A)	1-486/486	===============	0/0	100	99.79	ncbi	NG_047916.1	lincosamide nucleotidyltransferase Lnu(A)	LINCOSAMIDE
63.fasta.out.tab	63.fasta	NODE_12_length_30716_cov_492.340644	18826	19671	-	blaZ	1-846/846	===============	0/0	100	100	ncbi	NG_047534.1	penicillin-hydrolyzing class A beta-lactamase BlaZ	BETA-LACTAM
63.fasta.out.tab	63.fasta	NODE_12_length_30716_cov_492.340644	19778	21535	+	blaR1	1-1758/1758	===============	0/0	100	97.27	ncbi	NG_051774.1	beta-lactam sensor/signal transducer BlaR1	BETA-LACTAM
63.fasta.out.tab	63.fasta	NODE_12_length_30716_cov_492.340644	21525	21905	+	blaI_of_Z	1-381/381	===============	0/0	100	98.42	ncbi	NG_047499.1	penicillinase repressor BlaI	BETA-LACTAM
63.fasta.out.tab	63.fasta	NODE_14_length_3758_cov_498.878022	1529	2908	-	tet(K)	1-1380/1380	===============	0/0	100	100	ncbi	NG_048200.1	tetracycline efflux MFS transporter Tet(K)	TETRACYCLINE
63.fasta.out.tab	63.fasta	NODE_1_length_707044_cov_432.673528	349489	350841	+	tet(38)	1-1353/1353	===============	0/0	100	100	ncbi	NG_048134.1	tetracycline efflux MFS transporter Tet(38)	TETRACYCLINE
64.fasta.out.tab	64.fasta	NODE_13_length_37215_cov_1140.361651	3602	4447	-	blaZ	1-846/846	===============	0/0	100	100	ncbi	NG_055997.1	penicillin-hydrolyzing class A beta-lactamase BlaZ	BETA-LACTAM
64.fasta.out.tab	64.fasta	NODE_13_length_37215_cov_1140.361651	4554	6311	+	blaR1	1-1758/1758	===============	0/0	100	97.38	ncbi	NG_051774.1	beta-lactam sensor/signal transducer BlaR1	BETA-LACTAM
64.fasta.out.tab	64.fasta	NODE_13_length_37215_cov_1140.361651	6301	6681	+	blaI_of_Z	1-381/381	===============	0/0	100	98.69	ncbi	NG_047499.1	penicillinase repressor BlaI	BETA-LACTAM
64.fasta.out.tab	64.fasta	NODE_13_length_37215_cov_1140.361651	24246	25042	+	aph(2'')-Ih	70-866/894	.==============	0/0	89.15	82.43	ncbi	NG_047408.1	aminoglycoside O-phosphotransferase APH(2'')-Ih	AMIKACIN;GENTAMICIN;KANAMYCIN;TOBRAMYCIN
64.fasta.out.tab	64.fasta	NODE_13_length_37215_cov_1140.361651	25672	26417	+	erm(B)	1-747/747	========/======	1/1	99.87	99.47	ncbi	NG_047801.1	23S rRNA (adenine(2058)-N(6))-methyltransferase Erm(B)	MACROLIDE
64.fasta.out.tab	64.fasta	NODE_3_length_410353_cov_423.078074	62210	63562	+	tet(38)	1-1353/1353	===============	0/0	100	99.56	ncbi	NG_055983.1	tetracycline efflux MFS transporter Tet(38)	TETRACYCLINE
65.fasta.out.tab	65.fasta	NODE_14_length_20783_cov_1604.166860	11319	11699	-	blaI_of_Z	1-381/381	===============	0/0	100	98.42	ncbi	NG_047499.1	penicillinase repressor BlaI	BETA-LACTAM
65.fasta.out.tab	65.fasta	NODE_14_length_20783_cov_1604.166860	11689	13446	-	blaR1	1-1758/1758	===============	0/0	100	97.27	ncbi	NG_051774.1	beta-lactam sensor/signal transducer BlaR1	BETA-LACTAM
65.fasta.out.tab	65.fasta	NODE_14_length_20783_cov_1604.166860	13553	14398	+	blaZ	1-846/846	===============	0/0	100	100	ncbi	NG_047534.1	penicillin-hydrolyzing class A beta-lactamase BlaZ	BETA-LACTAM
65.fasta.out.tab	65.fasta	NODE_17_length_2550_cov_6036.529317	1764	2498	+	erm(C)	1-735/735	===============	0/0	100	100	ncbi	NG_047806.1	23S rRNA (adenine(2058)-N(6))-methyltransferase Erm(C)	MACROLIDE
65.fasta.out.tab	65.fasta	NODE_1_length_564705_cov_373.939275	415886	416305	-	fosB-Saur	1-420/420	===============	0/0	100	99.05	ncbi	NG_065844.1	FosB1/FosB3 family fosfomycin resistance bacillithiol transferase	FOSFOMYCIN
65.fasta.out.tab	65.fasta	NODE_2_length_433692_cov_376.178968	81587	82939	+	tet(38)	1-1353/1353	===============	0/0	100	99.78	ncbi	NG_055984.1	tetracycline efflux MFS transporter Tet(38)	TETRACYCLINE
66.fasta.out.tab	66.fasta	NODE_15_length_35358_cov_1402.969842	6387	7232	-	blaZ	1-846/846	===============	0/0	100	100	ncbi	NG_047534.1	penicillin-hydrolyzing class A beta-lactamase BlaZ	BETA-LACTAM
66.fasta.out.tab	66.fasta	NODE_15_length_35358_cov_1402.969842	7339	9096	+	blaR1	1-1758/1758	===============	0/0	100	97.27	ncbi	NG_051774.1	beta-lactam sensor/signal transducer BlaR1	BETA-LACTAM
66.fasta.out.tab	66.fasta	NODE_15_length_35358_cov_1402.969842	9086	9466	+	blaI_of_Z	1-381/381	===============	0/0	100	98.42	ncbi	NG_047499.1	penicillinase repressor BlaI	BETA-LACTAM
66.fasta.out.tab	66.fasta	NODE_15_length_35358_cov_1402.969842	25761	26506	-	erm(B)	1-747/747	========/======	1/1	99.87	99.47	ncbi	NG_047801.1	23S rRNA (adenine(2058)-N(6))-methyltransferase Erm(B)	MACROLIDE
66.fasta.out.tab	66.fasta	NODE_15_length_35358_cov_1402.969842	27136	27932	-	aph(2'')-Ih	70-866/894	.==============	0/0	89.15	82.43	ncbi	NG_047408.1	aminoglycoside O-phosphotransferase APH(2'')-Ih	AMIKACIN;GENTAMICIN;KANAMYCIN;TOBRAMYCIN
66.fasta.out.tab	66.fasta	NODE_7_length_177813_cov_261.401624	136649	138001	-	tet(38)	1-1353/1353	===============	0/0	100	100	ncbi	NG_048134.1	tetracycline efflux MFS transporter Tet(38)	TETRACYCLINE
67.fasta.out.tab	67.fasta	NODE_10_length_19811_cov_1163.363636	10347	10727	-	blaI_of_Z	1-381/381	===============	0/0	100	98.42	ncbi	NG_047499.1	penicillinase repressor BlaI	BETA-LACTAM
67.fasta.out.tab	67.fasta	NODE_10_length_19811_cov_1163.363636	10717	12474	-	blaR1	1-1758/1758	===============	0/0	100	97.27	ncbi	NG_051774.1	beta-lactam sensor/signal transducer BlaR1	BETA-LACTAM
67.fasta.out.tab	67.fasta	NODE_10_length_19811_cov_1163.363636	12581	13426	+	blaZ	1-846/846	===============	0/0	100	100	ncbi	NG_047534.1	penicillin-hydrolyzing class A beta-lactamase BlaZ	BETA-LACTAM
67.fasta.out.tab	67.fasta	NODE_2_length_706961_cov_386.106033	355702	357054	-	tet(38)	1-1353/1353	===============	0/0	100	100	ncbi	NG_048134.1	tetracycline efflux MFS transporter Tet(38)	TETRACYCLINE
67.fasta.out.tab	67.fasta	NODE_4_length_170890_cov_367.325397	25264	25682	-	fosB-Saur	1-420/420	========/======	1/1	99.76	99.05	ncbi	NG_065844.1	FosB1/FosB3 family fosfomycin resistance bacillithiol transferase	FOSFOMYCIN
68.fasta.out.tab	68.fasta	NODE_11_length_115977_cov_294.453167	66435	66815	-	blaI_of_Z	1-381/381	===============	0/0	100	95.01	ncbi	NG_047499.1	penicillinase repressor BlaI	BETA-LACTAM
68.fasta.out.tab	68.fasta	NODE_11_length_115977_cov_294.453167	66805	68562	-	blaR1	1-1758/1758	===============	0/0	100	92.61	ncbi	NG_047539.1	beta-lactam sensor/signal transducer BlaR1	BETA-LACTAM
68.fasta.out.tab	68.fasta	NODE_11_length_115977_cov_294.453167	68669	69514	+	blaZ	1-846/846	===============	0/0	100	96.69	ncbi	NG_055999.1	penicillin-hydrolyzing class A beta-lactamase BlaZ	BETA-LACTAM
68.fasta.out.tab	68.fasta	NODE_15_length_54489_cov_313.411270	44020	45372	+	tet(38)	1-1353/1353	===============	0/0	100	99.19	ncbi	NG_055983.1	tetracycline efflux MFS transporter Tet(38)	TETRACYCLINE
68.fasta.out.tab	68.fasta	NODE_26_length_2550_cov_1578.990295	397	1131	-	erm(C)	1-735/735	===============	0/0	100	100	ncbi	NG_047806.1	23S rRNA (adenine(2058)-N(6))-methyltransferase Erm(C)	MACROLIDE
69.fasta.out.tab	69.fasta	NODE_16_length_2438_cov_3018.347310	624	1109	-	lnu(A)	1-486/486	===============	0/0	100	100	ncbi	NG_047915.1	lincosamide nucleotidyltransferase Lnu(A)	LINCOSAMIDE
69.fasta.out.tab	69.fasta	NODE_1_length_437044_cov_454.856234	354058	355410	-	tet(38)	1-1353/1353	===============	0/0	100	99.78	ncbi	NG_055984.1	tetracycline efflux MFS transporter Tet(38)	TETRACYCLINE
69.fasta.out.tab	69.fasta	NODE_7_length_160571_cov_450.606116	11797	12216	-	fosB-Saur	1-420/420	===============	0/0	100	98.81	ncbi	NG_065844.1	FosB1/FosB3 family fosfomycin resistance bacillithiol transferase	FOSFOMYCIN
7.fasta.out.tab	7.fasta	NODE_11_length_34513_cov_1887.529010	8062	8442	-	blaI_of_Z	1-381/381	===============	0/0	100	98.42	ncbi	NG_047499.1	penicillinase repressor BlaI	BETA-LACTAM
7.fasta.out.tab	7.fasta	NODE_11_length_34513_cov_1887.529010	8432	10189	-	blaR1	1-1758/1758	===============	0/0	100	97.27	ncbi	NG_051774.1	beta-lactam sensor/signal transducer BlaR1	BETA-LACTAM
7.fasta.out.tab	7.fasta	NODE_11_length_34513_cov_1887.529010	10296	11141	+	blaZ	1-846/846	===============	0/0	100	100	ncbi	NG_047534.1	penicillin-hydrolyzing class A beta-lactamase BlaZ	BETA-LACTAM
7.fasta.out.tab	7.fasta	NODE_11_length_34513_cov_1887.529010	27114	27599	-	lnu(A)	1-486/486	===============	0/0	100	99.79	ncbi	NG_047916.1	lincosamide nucleotidyltransferase Lnu(A)	LINCOSAMIDE
7.fasta.out.tab	7.fasta	NODE_11_length_34513_cov_1887.529010	28760	29530	+	ant(4')-Ia	1-771/771	===============	0/0	100	99.87	ncbi	NG_056101.1	aminoglycoside O-nucleotidyltransferase ANT(4')-Ia	KANAMYCIN;TOBRAMYCIN
7.fasta.out.tab	7.fasta	NODE_11_length_34513_cov_1887.529010	31606	32985	+	tet(K)	1-1380/1380	===============	0/0	100	100	ncbi	NG_048200.1	tetracycline efflux MFS transporter Tet(K)	TETRACYCLINE
7.fasta.out.tab	7.fasta	NODE_2_length_694167_cov_443.428312	339095	340447	+	tet(38)	1-1353/1353	===============	0/0	100	100	ncbi	NG_048134.1	tetracycline efflux MFS transporter Tet(38)	TETRACYCLINE
70.fasta.out.tab	70.fasta	NODE_1_length_1167342_cov_279.251568	46724	47527	+	lnu(G)	1-804/804	===============	0/0	100	98.38	ncbi	NG_051760.1	lincosamide nucleotidyltransferase Lnu(G)	LINCOSAMIDE
70.fasta.out.tab	70.fasta	NODE_2_length_957329_cov_298.314022	133309	133728	+	fosB-Saur	1-420/420	===============	0/0	100	100	ncbi	NG_065844.1	FosB1/FosB3 family fosfomycin resistance bacillithiol transferase	FOSFOMYCIN
70.fasta.out.tab	70.fasta	NODE_2_length_957329_cov_298.314022	655902	657254	+	tet(38)	1-1353/1353	===============	0/0	100	100	ncbi	NG_048134.1	tetracycline efflux MFS transporter Tet(38)	TETRACYCLINE
71.fasta.out.tab	71.fasta	NODE_13_length_70462_cov_375.810954	69096	69476	-	blaI_of_Z	1-381/381	===============	0/0	100	95.01	ncbi	NG_047499.1	penicillinase repressor BlaI	BETA-LACTAM
71.fasta.out.tab	71.fasta	NODE_15_length_54489_cov_441.699202	44020	45372	+	tet(38)	1-1353/1353	===============	0/0	100	99.19	ncbi	NG_055983.1	tetracycline efflux MFS transporter Tet(38)	TETRACYCLINE
71.fasta.out.tab	71.fasta	NODE_19_length_28110_cov_328.160775	837	1682	+	blaZ	1-846/846	===============	0/0	100	96.69	ncbi	NG_055999.1	penicillin-hydrolyzing class A beta-lactamase BlaZ	BETA-LACTAM
71.fasta.out.tab	71.fasta	NODE_27_length_2550_cov_2162.836231	1764	2498	+	erm(C)	1-735/735	===============	0/0	100	100	ncbi	NG_047806.1	23S rRNA (adenine(2058)-N(6))-methyltransferase Erm(C)	MACROLIDE
74.fasta.out.tab	74.fasta	NODE_1_length_372867_cov_321.170420	47719	49071	+	tet(38)	1-1353/1353	===============	0/0	100	100	ncbi	NG_048135.1	tetracycline efflux MFS transporter Tet(38)	TETRACYCLINE
74.fasta.out.tab	74.fasta	NODE_1_length_372867_cov_321.170420	331779	333698	-	tet(M)	1-1920/1920	===============	0/0	100	100	ncbi	NG_048252.1	tetracycline resistance ribosomal protection protein Tet(M)	TETRACYCLINE
74.fasta.out.tab	74.fasta	NODE_35_length_16175_cov_297.504907	2526	4532	-	mecA	1-2007/2007	===============	0/0	100	99.95	ncbi	NG_047940.1	PBP2a family beta-lactam-resistant peptidoglycan transpeptidase MecA	METHICILLIN
74.fasta.out.tab	74.fasta	NODE_35_length_16175_cov_297.504907	4632	6389	+	mecR1	1-1758/1758	===============	0/0	100	100	ncbi	NG_051163.1	beta-lactam sensor/signal transducer MecR1	METHICILLIN
74.fasta.out.tab	74.fasta	NODE_35_length_16175_cov_297.504907	6389	6760	+	mecI_of_mecA	1-372/372	===============	0/0	100	99.73	ncbi	NG_055650.1	mecA-type methicillin resistance repressor MecI	METHICILLIN
74.fasta.out.tab	74.fasta	NODE_57_length_2069_cov_191.917169	158	963	-	aph(2'')-If	70-872/891	.=======/======	1/3	90.12	82.13	ncbi	NG_047406.1	aminoglycoside O-phosphotransferase APH(2'')-If	AMIKACIN;GENTAMICIN;KANAMYCIN;TOBRAMYCIN
74.fasta.out.tab	74.fasta	NODE_68_length_1183_cov_668.924051	284	1066	-	ant(9)-Ia	1-783/783	===============	0/0	100	100	ncbi	NG_047397.1	aminoglycoside nucleotidyltransferase ANT(9)-Ia	SPECTINOMYCIN
74.fasta.out.tab	74.fasta	NODE_6_length_159040_cov_311.279172	102772	103152	-	blaI_of_Z	1-381/381	===============	0/0	100	100	ncbi	NG_047499.1	penicillinase repressor BlaI	BETA-LACTAM
74.fasta.out.tab	74.fasta	NODE_6_length_159040_cov_311.279172	103142	104899	-	blaR1	1-1758/1758	===============	0/0	100	99.94	ncbi	NG_047539.1	beta-lactam sensor/signal transducer BlaR1	BETA-LACTAM
74.fasta.out.tab	74.fasta	NODE_6_length_159040_cov_311.279172	105006	105851	+	blaPC1	1-846/846	===============	0/0	100	99.29	ncbi	NG_052065.1	BlaZ family penicillin-hydrolyzing class A beta-lactamase PC1	BETA-LACTAM
74.fasta.out.tab	74.fasta	NODE_7_length_152035_cov_296.141750	132538	132957	-	fosB-Saur	1-420/420	===============	0/0	100	100	ncbi	NG_065844.1	FosB1/FosB3 family fosfomycin resistance bacillithiol transferase	FOSFOMYCIN
75.fasta.out.tab	75.fasta	NODE_1_length_372867_cov_279.079136	39170	41089	+	tet(M)	1-1920/1920	===============	0/0	100	100	ncbi	NG_048252.1	tetracycline resistance ribosomal protection protein Tet(M)	TETRACYCLINE
75.fasta.out.tab	75.fasta	NODE_1_length_372867_cov_279.079136	323797	325149	-	tet(38)	1-1353/1353	===============	0/0	100	100	ncbi	NG_048135.1	tetracycline efflux MFS transporter Tet(38)	TETRACYCLINE
75.fasta.out.tab	75.fasta	NODE_35_length_16175_cov_249.501180	9416	9787	-	mecI_of_mecA	1-372/372	===============	0/0	100	99.73	ncbi	NG_055650.1	mecA-type methicillin resistance repressor MecI	METHICILLIN
75.fasta.out.tab	75.fasta	NODE_35_length_16175_cov_249.501180	9787	11544	-	mecR1	1-1758/1758	===============	0/0	100	100	ncbi	NG_051163.1	beta-lactam sensor/signal transducer MecR1	METHICILLIN
75.fasta.out.tab	75.fasta	NODE_35_length_16175_cov_249.501180	11644	13650	+	mecA	1-2007/2007	===============	0/0	100	99.95	ncbi	NG_047940.1	PBP2a family beta-lactam-resistant peptidoglycan transpeptidase MecA	METHICILLIN
75.fasta.out.tab	75.fasta	NODE_59_length_2069_cov_141.607932	158	963	-	aph(2'')-If	70-872/891	.=======/======	1/3	90.12	82.13	ncbi	NG_047406.1	aminoglycoside O-phosphotransferase APH(2'')-If	AMIKACIN;GENTAMICIN;KANAMYCIN;TOBRAMYCIN
75.fasta.out.tab	75.fasta	NODE_61_length_1678_cov_443.750781	516	1298	-	ant(9)-Ia	1-783/783	===============	0/0	100	100	ncbi	NG_047397.1	aminoglycoside nucleotidyltransferase ANT(9)-Ia	SPECTINOMYCIN
75.fasta.out.tab	75.fasta	NODE_6_length_159040_cov_261.415292	102772	103152	-	blaI_of_Z	1-381/381	===============	0/0	100	100	ncbi	NG_047499.1	penicillinase repressor BlaI	BETA-LACTAM
75.fasta.out.tab	75.fasta	NODE_6_length_159040_cov_261.415292	103142	104899	-	blaR1	1-1758/1758	===============	0/0	100	99.94	ncbi	NG_047539.1	beta-lactam sensor/signal transducer BlaR1	BETA-LACTAM
75.fasta.out.tab	75.fasta	NODE_6_length_159040_cov_261.415292	105006	105851	+	blaPC1	1-846/846	===============	0/0	100	99.29	ncbi	NG_052065.1	BlaZ family penicillin-hydrolyzing class A beta-lactamase PC1	BETA-LACTAM
75.fasta.out.tab	75.fasta	NODE_7_length_152035_cov_235.913746	132538	132957	-	fosB-Saur	1-420/420	===============	0/0	100	100	ncbi	NG_065844.1	FosB1/FosB3 family fosfomycin resistance bacillithiol transferase	FOSFOMYCIN
76.fasta.out.tab	76.fasta	NODE_1_length_372867_cov_283.950769	47719	49071	+	tet(38)	1-1353/1353	===============	0/0	100	100	ncbi	NG_048135.1	tetracycline efflux MFS transporter Tet(38)	TETRACYCLINE
76.fasta.out.tab	76.fasta	NODE_1_length_372867_cov_283.950769	331779	333698	-	tet(M)	1-1920/1920	===============	0/0	100	100	ncbi	NG_048252.1	tetracycline resistance ribosomal protection protein Tet(M)	TETRACYCLINE
76.fasta.out.tab	76.fasta	NODE_35_length_16175_cov_275.428003	2526	4532	-	mecA	1-2007/2007	===============	0/0	100	99.95	ncbi	NG_047940.1	PBP2a family beta-lactam-resistant peptidoglycan transpeptidase MecA	METHICILLIN
76.fasta.out.tab	76.fasta	NODE_35_length_16175_cov_275.428003	4632	6389	+	mecR1	1-1758/1758	===============	0/0	100	100	ncbi	NG_051163.1	beta-lactam sensor/signal transducer MecR1	METHICILLIN
76.fasta.out.tab	76.fasta	NODE_35_length_16175_cov_275.428003	6389	6760	+	mecI_of_mecA	1-372/372	===============	0/0	100	99.73	ncbi	NG_055650.1	mecA-type methicillin resistance repressor MecI	METHICILLIN
76.fasta.out.tab	76.fasta	NODE_58_length_2069_cov_243.677711	158	963	-	aph(2'')-If	70-872/891	.=======/======	1/3	90.12	82.13	ncbi	NG_047406.1	aminoglycoside O-phosphotransferase APH(2'')-If	AMIKACIN;GENTAMICIN;KANAMYCIN;TOBRAMYCIN
76.fasta.out.tab	76.fasta	NODE_60_length_1678_cov_512.091818	516	1298	-	ant(9)-Ia	1-783/783	===============	0/0	100	100	ncbi	NG_047397.1	aminoglycoside nucleotidyltransferase ANT(9)-Ia	SPECTINOMYCIN
76.fasta.out.tab	76.fasta	NODE_6_length_159034_cov_277.201696	53084	53929	-	blaPC1	1-846/846	===============	0/0	100	99.29	ncbi	NG_052065.1	BlaZ family penicillin-hydrolyzing class A beta-lactamase PC1	BETA-LACTAM
76.fasta.out.tab	76.fasta	NODE_6_length_159034_cov_277.201696	54036	55793	+	blaR1	1-1758/1758	===============	0/0	100	99.94	ncbi	NG_047539.1	beta-lactam sensor/signal transducer BlaR1	BETA-LACTAM
76.fasta.out.tab	76.fasta	NODE_6_length_159034_cov_277.201696	55783	56163	+	blaI_of_Z	1-381/381	===============	0/0	100	100	ncbi	NG_047499.1	penicillinase repressor BlaI	BETA-LACTAM
76.fasta.out.tab	76.fasta	NODE_7_length_152035_cov_273.950736	132538	132957	-	fosB-Saur	1-420/420	===============	0/0	100	100	ncbi	NG_065844.1	FosB1/FosB3 family fosfomycin resistance bacillithiol transferase	FOSFOMYCIN
77.fasta.out.tab	77.fasta	NODE_1_length_694610_cov_412.273269	358805	360157	-	tet(38)	1-1353/1353	===============	0/0	100	100	ncbi	NG_055984.1	tetracycline efflux MFS transporter Tet(38)	TETRACYCLINE
77.fasta.out.tab	77.fasta	NODE_3_length_266265_cov_389.467985	165137	165556	-	fosB-Saur	1-420/420	===============	0/0	100	99.29	ncbi	NG_065844.1	FosB1/FosB3 family fosfomycin resistance bacillithiol transferase	FOSFOMYCIN
78.fasta.out.tab	78.fasta	NODE_13_length_22617_cov_720.378350	3572	4417	-	blaZ	1-846/846	===============	0/0	100	99.88	ncbi	NG_047533.1	penicillin-hydrolyzing class A beta-lactamase BlaZ	BETA-LACTAM
78.fasta.out.tab	78.fasta	NODE_13_length_22617_cov_720.378350	4524	6281	+	blaR1	1-1758/1758	===============	0/0	100	97.27	ncbi	NG_051774.1	beta-lactam sensor/signal transducer BlaR1	BETA-LACTAM
78.fasta.out.tab	78.fasta	NODE_13_length_22617_cov_720.378350	6271	6651	+	blaI_of_Z	1-381/381	===============	0/0	100	98.69	ncbi	NG_047499.1	penicillinase repressor BlaI	BETA-LACTAM
78.fasta.out.tab	78.fasta	NODE_16_length_2550_cov_1008.056207	1352	2086	+	erm(C)	1-735/735	===============	0/0	100	99.86	ncbi	NG_047806.1	23S rRNA (adenine(2058)-N(6))-methyltransferase Erm(C)	MACROLIDE
78.fasta.out.tab	78.fasta	NODE_1_length_752031_cov_253.100992	351420	352772	-	tet(38)	1-1353/1353	===============	0/0	100	100	ncbi	NG_048133.1	tetracycline efflux MFS transporter Tet(38)	TETRACYCLINE
78.fasta.out.tab	78.fasta	NODE_3_length_271083_cov_242.565482	116788	117207	-	fosB-Saur	1-420/420	===============	0/0	100	99.76	ncbi	NG_065844.1	FosB1/FosB3 family fosfomycin resistance bacillithiol transferase	FOSFOMYCIN
79.fasta.out.tab	79.fasta	NODE_13_length_23872_cov_1228.333834	2698	3543	-	blaZ	1-846/846	===============	0/0	100	99.05	ncbi	NG_047532.1	penicillin-hydrolyzing class A beta-lactamase BlaZ	BETA-LACTAM
79.fasta.out.tab	79.fasta	NODE_13_length_23872_cov_1228.333834	3650	5407	+	blaR1	1-1758/1758	===============	0/0	100	99.26	ncbi	NG_051774.1	beta-lactam sensor/signal transducer BlaR1	BETA-LACTAM
79.fasta.out.tab	79.fasta	NODE_13_length_23872_cov_1228.333834	5397	5777	+	blaI_of_Z	1-381/381	===============	0/0	100	99.74	ncbi	NG_047499.1	penicillinase repressor BlaI	BETA-LACTAM
79.fasta.out.tab	79.fasta	NODE_13_length_23872_cov_1228.333834	15924	16669	-	erm(B)	1-747/747	========/======	1/1	99.87	99.47	ncbi	NG_047801.1	23S rRNA (adenine(2058)-N(6))-methyltransferase Erm(B)	MACROLIDE
79.fasta.out.tab	79.fasta	NODE_13_length_23872_cov_1228.333834	17299	18095	-	aph(2'')-Ih	70-866/894	.==============	0/0	89.15	82.43	ncbi	NG_047408.1	aminoglycoside O-phosphotransferase APH(2'')-Ih	AMIKACIN;GENTAMICIN;KANAMYCIN;TOBRAMYCIN
79.fasta.out.tab	79.fasta	NODE_1_length_1022082_cov_281.575771	351735	353087	-	tet(38)	1-1353/1353	===============	0/0	100	100	ncbi	NG_048133.1	tetracycline efflux MFS transporter Tet(38)	TETRACYCLINE
79.fasta.out.tab	79.fasta	NODE_1_length_1022082_cov_281.575771	868161	868580	-	fosB-Saur	1-420/420	===============	0/0	100	99.52	ncbi	NG_065844.1	FosB1/FosB3 family fosfomycin resistance bacillithiol transferase	FOSFOMYCIN
8.fasta.out.tab	8.fasta	NODE_15_length_20782_cov_1196.617049	11318	11698	-	blaI_of_Z	1-381/381	===============	0/0	100	98.42	ncbi	NG_047499.1	penicillinase repressor BlaI	BETA-LACTAM
8.fasta.out.tab	8.fasta	NODE_15_length_20782_cov_1196.617049	11688	13445	-	blaR1	1-1758/1758	===============	0/0	100	97.27	ncbi	NG_051774.1	beta-lactam sensor/signal transducer BlaR1	BETA-LACTAM
8.fasta.out.tab	8.fasta	NODE_15_length_20782_cov_1196.617049	13552	14397	+	blaZ	1-846/846	===============	0/0	100	100	ncbi	NG_047534.1	penicillin-hydrolyzing class A beta-lactamase BlaZ	BETA-LACTAM
8.fasta.out.tab	8.fasta	NODE_2_length_531275_cov_289.751033	422479	422898	-	fosB-Saur	1-420/420	===============	0/0	100	99.05	ncbi	NG_065844.1	FosB1/FosB3 family fosfomycin resistance bacillithiol transferase	FOSFOMYCIN
8.fasta.out.tab	8.fasta	NODE_3_length_436853_cov_297.880779	354120	355472	-	tet(38)	1-1353/1353	===============	0/0	100	99.78	ncbi	NG_055984.1	tetracycline efflux MFS transporter Tet(38)	TETRACYCLINE
80.fasta.out.tab	80.fasta	NODE_10_length_2553_cov_2481.564620	197	931	-	erm(C)	1-735/735	===============	0/0	100	100	ncbi	NG_047806.1	23S rRNA (adenine(2058)-N(6))-methyltransferase Erm(C)	MACROLIDE
80.fasta.out.tab	80.fasta	NODE_2_length_901266_cov_268.754916	549863	551215	+	tet(38)	1-1353/1353	===============	0/0	100	99.56	ncbi	NG_055983.1	tetracycline efflux MFS transporter Tet(38)	TETRACYCLINE
80.fasta.out.tab	80.fasta	NODE_8_length_29888_cov_981.764785	10368	11213	-	blaZ	1-846/846	===============	0/0	100	99.05	ncbi	NG_047532.1	penicillin-hydrolyzing class A beta-lactamase BlaZ	BETA-LACTAM
80.fasta.out.tab	80.fasta	NODE_8_length_29888_cov_981.764785	11320	13077	+	blaR1	1-1758/1758	===============	0/0	100	99.26	ncbi	NG_051774.1	beta-lactam sensor/signal transducer BlaR1	BETA-LACTAM
80.fasta.out.tab	80.fasta	NODE_8_length_29888_cov_981.764785	13067	13447	+	blaI_of_Z	1-381/381	===============	0/0	100	99.74	ncbi	NG_047499.1	penicillinase repressor BlaI	BETA-LACTAM
81.fasta.out.tab	81.fasta	NODE_1_length_368567_cov_296.716014	318217	319569	-	tet(38)	1-1353/1353	===============	0/0	100	99.56	ncbi	NG_048136.1	tetracycline efflux MFS transporter Tet(38)	TETRACYCLINE
81.fasta.out.tab	81.fasta	NODE_20_length_22644_cov_718.123100	15964	16344	-	blaI_of_Z	1-381/381	===============	0/0	100	98.69	ncbi	NG_047499.1	penicillinase repressor BlaI	BETA-LACTAM
81.fasta.out.tab	81.fasta	NODE_20_length_22644_cov_718.123100	16334	18091	-	blaR1	1-1758/1758	===============	0/0	100	97.38	ncbi	NG_051774.1	beta-lactam sensor/signal transducer BlaR1	BETA-LACTAM
81.fasta.out.tab	81.fasta	NODE_20_length_22644_cov_718.123100	18198	19043	+	blaZ	1-846/846	===============	0/0	100	100	ncbi	NG_055997.1	penicillin-hydrolyzing class A beta-lactamase BlaZ	BETA-LACTAM
82.fasta.out.tab	82.fasta	NODE_1_length_333082_cov_214.201084	104194	104613	+	fosB-Saur	1-420/420	===============	0/0	100	100	ncbi	NG_065844.1	FosB1/FosB3 family fosfomycin resistance bacillithiol transferase	FOSFOMYCIN
82.fasta.out.tab	82.fasta	NODE_24_length_33970_cov_196.345027	1598	2392	-	aph(3')-IIIa	1-795/795	===============	0/0	100	100	ncbi	NG_047418.1	aminoglycoside O-phosphotransferase APH(3')-IIIa	AMIKACIN;KANAMYCIN
82.fasta.out.tab	82.fasta	NODE_2_length_284324_cov_223.358347	56100	57452	+	tet(38)	1-1353/1353	===============	0/0	100	100	ncbi	NG_048135.1	tetracycline efflux MFS transporter Tet(38)	TETRACYCLINE
82.fasta.out.tab	82.fasta	NODE_36_length_12391_cov_202.856748	1831	3837	-	mecA	1-2007/2007	===============	0/0	100	99.85	ncbi	NG_047937.1	PBP2a family beta-lactam-resistant peptidoglycan transpeptidase MecA	METHICILLIN
82.fasta.out.tab	82.fasta	NODE_36_length_12391_cov_202.856748	3937	5694	+	mecR1	1-1758/1758	===============	0/0	100	100	ncbi	NG_051163.1	beta-lactam sensor/signal transducer MecR1	METHICILLIN
82.fasta.out.tab	82.fasta	NODE_36_length_12391_cov_202.856748	5694	6065	+	mecI_of_mecA	1-372/372	===============	0/0	100	99.73	ncbi	NG_055650.1	mecA-type methicillin resistance repressor MecI	METHICILLIN
82.fasta.out.tab	82.fasta	NODE_4_length_198482_cov_220.556352	43937	44317	-	blaI_of_Z	1-381/381	===============	0/0	100	100	ncbi	NG_047499.1	penicillinase repressor BlaI	BETA-LACTAM
82.fasta.out.tab	82.fasta	NODE_4_length_198482_cov_220.556352	44307	46064	-	blaR1	1-1758/1758	===============	0/0	100	99.94	ncbi	NG_047539.1	beta-lactam sensor/signal transducer BlaR1	BETA-LACTAM
82.fasta.out.tab	82.fasta	NODE_4_length_198482_cov_220.556352	46171	47016	+	blaPC1	1-846/846	===============	0/0	100	99.41	ncbi	NG_052065.1	BlaZ family penicillin-hydrolyzing class A beta-lactamase PC1	BETA-LACTAM
82.fasta.out.tab	82.fasta	NODE_55_length_2075_cov_189.077077	166	971	-	aph(2'')-If	70-872/891	.=======/======	1/3	90.12	82.13	ncbi	NG_047406.1	aminoglycoside O-phosphotransferase APH(2'')-If	AMIKACIN;GENTAMICIN;KANAMYCIN;TOBRAMYCIN
82.fasta.out.tab	82.fasta	NODE_7_length_119349_cov_231.115492	74987	76906	-	tet(M)	1-1920/1920	===============	0/0	100	100	ncbi	NG_048252.1	tetracycline resistance ribosomal protection protein Tet(M)	TETRACYCLINE
82.fasta.out.tab	82.fasta	NODE_7_length_119349_cov_231.115492	86649	87146	-	dfrG	1-498/498	===============	0/0	100	100	ncbi	NG_047756.1	trimethoprim-resistant dihydrofolate reductase DfrG	TRIMETHOPRIM
82.fasta.out.tab	82.fasta	NODE_9_length_99698_cov_188.584837	46500	47282	+	ant(9)-Ia	1-783/783	===============	0/0	100	100	ncbi	NG_047397.1	aminoglycoside nucleotidyltransferase ANT(9)-Ia	SPECTINOMYCIN
82.fasta.out.tab	82.fasta	NODE_9_length_99698_cov_188.584837	47408	48139	-	erm(A)	1-732/732	===============	0/0	100	100	ncbi	NG_047789.1	23S rRNA (adenine(2058)-N(6))-methyltransferase Erm(A)	MACROLIDE
83.fasta.out.tab	83.fasta	NODE_12_length_22612_cov_978.432527	15963	16343	-	blaI_of_Z	1-381/381	===============	0/0	100	98.69	ncbi	NG_047499.1	penicillinase repressor BlaI	BETA-LACTAM
83.fasta.out.tab	83.fasta	NODE_12_length_22612_cov_978.432527	16333	18090	-	blaR1	1-1758/1758	===============	0/0	100	97.38	ncbi	NG_051774.1	beta-lactam sensor/signal transducer BlaR1	BETA-LACTAM
83.fasta.out.tab	83.fasta	NODE_12_length_22612_cov_978.432527	18166	19011	+	blaZ	1-846/846	===============	0/0	100	100	ncbi	NG_047533.1	penicillin-hydrolyzing class A beta-lactamase BlaZ	BETA-LACTAM
83.fasta.out.tab	83.fasta	NODE_3_length_408279_cov_444.786272	59944	61296	+	tet(38)	1-1353/1353	===============	0/0	100	99.56	ncbi	NG_055983.1	tetracycline efflux MFS transporter Tet(38)	TETRACYCLINE
83.fasta.out.tab	83.fasta	NODE_4_length_300317_cov_464.279007	293061	295067	-	mecA	1-2007/2007	===============	0/0	100	100	ncbi	NG_047939.1	PBP2a family beta-lactam-resistant peptidoglycan transpeptidase MecA	METHICILLIN
84.fasta.out.tab	84.fasta	NODE_16_length_25546_cov_829.896733	17484	17864	-	blaI_of_Z	1-381/381	===============	0/0	100	99.74	ncbi	NG_047499.1	penicillinase repressor BlaI	BETA-LACTAM
84.fasta.out.tab	84.fasta	NODE_16_length_25546_cov_829.896733	17854	19611	-	blaR1	1-1758/1758	===============	0/0	100	99.26	ncbi	NG_051774.1	beta-lactam sensor/signal transducer BlaR1	BETA-LACTAM
84.fasta.out.tab	84.fasta	NODE_16_length_25546_cov_829.896733	19718	20563	+	blaZ	1-846/846	===============	0/0	100	99.05	ncbi	NG_047532.1	penicillin-hydrolyzing class A beta-lactamase BlaZ	BETA-LACTAM
84.fasta.out.tab	84.fasta	NODE_1_length_779782_cov_285.232535	426864	428216	+	tet(38)	1-1353/1353	===============	0/0	100	100	ncbi	NG_048133.1	tetracycline efflux MFS transporter Tet(38)	TETRACYCLINE
84.fasta.out.tab	84.fasta	NODE_21_length_2550_cov_1409.328346	1353	2087	+	erm(C)	1-735/735	===============	0/0	100	100	ncbi	NG_047806.1	23S rRNA (adenine(2058)-N(6))-methyltransferase Erm(C)	MACROLIDE
84.fasta.out.tab	84.fasta	NODE_8_length_161965_cov_251.974099	87959	88378	-	fosB-Saur	1-420/420	===============	0/0	100	99.76	ncbi	NG_065844.1	FosB1/FosB3 family fosfomycin resistance bacillithiol transferase	FOSFOMYCIN
85.fasta.out.tab	85.fasta	NODE_1_length_1072718_cov_256.304958	810278	811081	-	lnu(G)	1-804/804	===============	0/0	100	98.38	ncbi	NG_051760.1	lincosamide nucleotidyltransferase Lnu(G)	LINCOSAMIDE
85.fasta.out.tab	85.fasta	NODE_1_length_1072718_cov_256.304958	839564	839976	+	fosD	1-413/420	===============	0/0	98.33	80.39	ncbi	NG_047892.1	fosfomycin resistance bacillithiol transferase FosD	FOSFOMYCIN
85.fasta.out.tab	85.fasta	NODE_2_length_1029550_cov_281.924581	360923	362275	-	tet(38)	1-1353/1353	===============	0/0	100	100	ncbi	NG_055984.1	tetracycline efflux MFS transporter Tet(38)	TETRACYCLINE
85.fasta.out.tab	85.fasta	NODE_7_length_21986_cov_1335.650463	12597	12977	-	blaI_of_Z	1-381/381	===============	0/0	100	98.42	ncbi	NG_047499.1	penicillinase repressor BlaI	BETA-LACTAM
85.fasta.out.tab	85.fasta	NODE_7_length_21986_cov_1335.650463	12967	14724	-	blaR1	1-1758/1758	===============	0/0	100	97.27	ncbi	NG_051774.1	beta-lactam sensor/signal transducer BlaR1	BETA-LACTAM
85.fasta.out.tab	85.fasta	NODE_7_length_21986_cov_1335.650463	14831	15676	+	blaZ	1-846/846	===============	0/0	100	99.88	ncbi	NG_047534.1	penicillin-hydrolyzing class A beta-lactamase BlaZ	BETA-LACTAM
85.fasta.out.tab	85.fasta	NODE_9_length_4504_cov_1723.745200	1953	3332	-	tet(K)	1-1380/1380	===============	0/0	100	100	ncbi	NG_048200.1	tetracycline efflux MFS transporter Tet(K)	TETRACYCLINE
88.fasta.out.tab	88.fasta	NODE_23_length_31682_cov_221.164146	27040	29046	+	mecA	1-2007/2007	===============	0/0	100	99.95	ncbi	NG_047940.1	PBP2a family beta-lactam-resistant peptidoglycan transpeptidase MecA	METHICILLIN
88.fasta.out.tab	88.fasta	NODE_26_length_20095_cov_806.327705	14153	14998	-	blaZ	1-846/846	===============	0/0	100	98.94	ncbi	NG_047532.1	penicillin-hydrolyzing class A beta-lactamase BlaZ	BETA-LACTAM
88.fasta.out.tab	88.fasta	NODE_26_length_20095_cov_806.327705	15105	16862	+	blaR1	1-1758/1758	===============	0/0	100	99.26	ncbi	NG_051774.1	beta-lactam sensor/signal transducer BlaR1	BETA-LACTAM
88.fasta.out.tab	88.fasta	NODE_26_length_20095_cov_806.327705	16852	17232	+	blaI_of_Z	1-381/381	===============	0/0	100	99.74	ncbi	NG_047499.1	penicillinase repressor BlaI	BETA-LACTAM
88.fasta.out.tab	88.fasta	NODE_30_length_14590_cov_310.154758	6593	7501	+	ant(6)-Ia	1-909/909	===============	0/0	100	100	ncbi	NG_047393.1	aminoglycoside nucleotidyltransferase ANT(6)-Ia	STREPTOMYCIN
88.fasta.out.tab	88.fasta	NODE_30_length_14590_cov_310.154758	8071	8865	+	aph(3')-IIIa	1-795/795	===============	0/0	100	100	ncbi	NG_047418.1	aminoglycoside O-phosphotransferase APH(3')-IIIa	AMIKACIN;KANAMYCIN
88.fasta.out.tab	88.fasta	NODE_30_length_14590_cov_310.154758	9615	10352	+	erm(B)	1-738/738	===============	0/0	100	99.86	ncbi	NG_047797.1	23S rRNA (adenine(2058)-N(6))-methyltransferase Erm(B)	MACROLIDE
88.fasta.out.tab	88.fasta	NODE_33_length_4617_cov_918.723128	2569	3948	-	tet(K)	1-1380/1380	===============	0/0	100	100	ncbi	NG_048200.1	tetracycline efflux MFS transporter Tet(K)	TETRACYCLINE
88.fasta.out.tab	88.fasta	NODE_3_length_280127_cov_266.315851	249644	250996	-	tet(38)	1-1353/1353	===============	0/0	100	99.41	ncbi	NG_048136.1	tetracycline efflux MFS transporter Tet(38)	TETRACYCLINE
89.fasta.out.tab	89.fasta	NODE_1_length_1034471_cov_309.527102	666626	667978	+	tet(38)	1-1353/1353	===============	0/0	100	99.78	ncbi	NG_048134.1	tetracycline efflux MFS transporter Tet(38)	TETRACYCLINE
89.fasta.out.tab	89.fasta	NODE_8_length_22615_cov_902.700106	3602	4447	-	blaZ	1-846/846	===============	0/0	100	100	ncbi	NG_055997.1	penicillin-hydrolyzing class A beta-lactamase BlaZ	BETA-LACTAM
89.fasta.out.tab	89.fasta	NODE_8_length_22615_cov_902.700106	4554	6311	+	blaR1	1-1758/1758	===============	0/0	100	97.38	ncbi	NG_051774.1	beta-lactam sensor/signal transducer BlaR1	BETA-LACTAM
89.fasta.out.tab	89.fasta	NODE_8_length_22615_cov_902.700106	6301	6681	+	blaI_of_Z	1-381/381	===============	0/0	100	98.69	ncbi	NG_047499.1	penicillinase repressor BlaI	BETA-LACTAM
9.fasta.out.tab	9.fasta	NODE_20_length_12178_cov_348.760681	5388	5759	-	mecI_of_mecA	1-372/372	===============	0/0	100	100	ncbi	NG_055650.1	mecA-type methicillin resistance repressor MecI	METHICILLIN
9.fasta.out.tab	9.fasta	NODE_20_length_12178_cov_348.760681	5759	7516	-	mecR1	1-1758/1758	===============	0/0	100	100	ncbi	NG_051163.1	beta-lactam sensor/signal transducer MecR1	METHICILLIN
9.fasta.out.tab	9.fasta	NODE_20_length_12178_cov_348.760681	7616	9622	+	mecA	1-2007/2007	===============	0/0	100	99.95	ncbi	NG_047940.1	PBP2a family beta-lactam-resistant peptidoglycan transpeptidase MecA	METHICILLIN
9.fasta.out.tab	9.fasta	NODE_21_length_11606_cov_1582.767456	8848	9228	-	blaI_of_Z	1-381/381	===============	0/0	100	98.69	ncbi	NG_047499.1	penicillinase repressor BlaI	BETA-LACTAM
9.fasta.out.tab	9.fasta	NODE_21_length_11606_cov_1582.767456	9218	10975	-	blaR1	1-1758/1758	===============	0/0	100	97.38	ncbi	NG_051774.1	beta-lactam sensor/signal transducer BlaR1	BETA-LACTAM
9.fasta.out.tab	9.fasta	NODE_23_length_6714_cov_719.660991	3649	4431	+	ant(9)-Ia	1-783/783	===============	0/0	100	100	ncbi	NG_047397.1	aminoglycoside nucleotidyltransferase ANT(9)-Ia	SPECTINOMYCIN
9.fasta.out.tab	9.fasta	NODE_23_length_6714_cov_719.660991	4557	5288	-	erm(A)	1-732/732	===============	0/0	100	100	ncbi	NG_047789.1	23S rRNA (adenine(2058)-N(6))-methyltransferase Erm(A)	MACROLIDE
9.fasta.out.tab	9.fasta	NODE_24_length_4560_cov_1684.320098	3985	4404	-	fosD	1-420/420	===============	0/0	100	100	ncbi	NG_047892.1	fosfomycin resistance bacillithiol transferase FosD	FOSFOMYCIN
9.fasta.out.tab	9.fasta	NODE_27_length_1918_cov_1483.278697	84	889	-	aph(2'')-If	70-872/891	.=======/======	1/3	90.12	82.13	ncbi	NG_047406.1	aminoglycoside O-phosphotransferase APH(2'')-If	AMIKACIN;GENTAMICIN;KANAMYCIN;TOBRAMYCIN
9.fasta.out.tab	9.fasta	NODE_2_length_382445_cov_376.104551	12206	14125	+	tet(M)	1-1920/1920	===============	0/0	100	99.79	ncbi	NG_048213.1	tetracycline resistance ribosomal protection protein Tet(M)	TETRACYCLINE
9.fasta.out.tab	9.fasta	NODE_2_length_382445_cov_376.104551	290714	292066	-	tet(38)	1-1353/1353	===============	0/0	100	100	ncbi	NG_048133.1	tetracycline efflux MFS transporter Tet(38)	TETRACYCLINE
9.fasta.out.tab	9.fasta	NODE_5_length_192670_cov_357.915443	38706	39125	-	fosB-Saur	1-420/420	===============	0/0	100	99.76	ncbi	NG_065844.1	FosB1/FosB3 family fosfomycin resistance bacillithiol transferase	FOSFOMYCIN
90.fasta.out.tab	90.fasta	NODE_1_length_1034009_cov_397.151496	666164	667516	+	tet(38)	1-1353/1353	===============	0/0	100	99.78	ncbi	NG_048134.1	tetracycline efflux MFS transporter Tet(38)	TETRACYCLINE
90.fasta.out.tab	90.fasta	NODE_8_length_22615_cov_1473.572810	3602	4447	-	blaZ	1-846/846	===============	0/0	100	100	ncbi	NG_055997.1	penicillin-hydrolyzing class A beta-lactamase BlaZ	BETA-LACTAM
90.fasta.out.tab	90.fasta	NODE_8_length_22615_cov_1473.572810	4554	6311	+	blaR1	1-1758/1758	===============	0/0	100	97.38	ncbi	NG_051774.1	beta-lactam sensor/signal transducer BlaR1	BETA-LACTAM
90.fasta.out.tab	90.fasta	NODE_8_length_22615_cov_1473.572810	6301	6681	+	blaI_of_Z	1-381/381	===============	0/0	100	98.69	ncbi	NG_047499.1	penicillinase repressor BlaI	BETA-LACTAM
91.fasta.out.tab	91.fasta	NODE_1_length_1072618_cov_359.880385	810178	810981	-	lnu(G)	1-804/804	===============	0/0	100	98.38	ncbi	NG_051760.1	lincosamide nucleotidyltransferase Lnu(G)	LINCOSAMIDE
91.fasta.out.tab	91.fasta	NODE_1_length_1072618_cov_359.880385	839464	839876	+	fosD	1-413/420	===============	0/0	98.33	80.39	ncbi	NG_047892.1	fosfomycin resistance bacillithiol transferase FosD	FOSFOMYCIN
91.fasta.out.tab	91.fasta	NODE_2_length_1029476_cov_399.803672	667202	668554	+	tet(38)	1-1353/1353	===============	0/0	100	100	ncbi	NG_055984.1	tetracycline efflux MFS transporter Tet(38)	TETRACYCLINE
91.fasta.out.tab	91.fasta	NODE_7_length_21986_cov_1932.823680	6311	7156	-	blaZ	1-846/846	===============	0/0	100	99.88	ncbi	NG_047534.1	penicillin-hydrolyzing class A beta-lactamase BlaZ	BETA-LACTAM
91.fasta.out.tab	91.fasta	NODE_7_length_21986_cov_1932.823680	7263	9020	+	blaR1	1-1758/1758	===============	0/0	100	97.27	ncbi	NG_051774.1	beta-lactam sensor/signal transducer BlaR1	BETA-LACTAM
91.fasta.out.tab	91.fasta	NODE_7_length_21986_cov_1932.823680	9010	9390	+	blaI_of_Z	1-381/381	===============	0/0	100	98.42	ncbi	NG_047499.1	penicillinase repressor BlaI	BETA-LACTAM
91.fasta.out.tab	91.fasta	NODE_8_length_4504_cov_3121.324373	1953	3332	-	tet(K)	1-1380/1380	===============	0/0	100	100	ncbi	NG_048200.1	tetracycline efflux MFS transporter Tet(K)	TETRACYCLINE
92.fasta.out.tab	92.fasta	NODE_19_length_24675_cov_1619.227579	15962	16342	-	blaI_of_Z	1-381/381	===============	0/0	100	98.69	ncbi	NG_047499.1	penicillinase repressor BlaI	BETA-LACTAM
92.fasta.out.tab	92.fasta	NODE_19_length_24675_cov_1619.227579	16332	18088	-	blaR1	1-1758/1758	========/======	1/1	99.94	97.33	ncbi	NG_051774.1	beta-lactam sensor/signal transducer BlaR1	BETA-LACTAM
92.fasta.out.tab	92.fasta	NODE_19_length_24675_cov_1619.227579	18195	19040	+	blaZ	1-846/846	===============	0/0	100	100	ncbi	NG_047533.1	penicillin-hydrolyzing class A beta-lactamase BlaZ	BETA-LACTAM
92.fasta.out.tab	92.fasta	NODE_22_length_12092_cov_380.028464	5382	5753	-	mecI_of_mecA	1-372/372	===============	0/0	100	100	ncbi	NG_055650.1	mecA-type methicillin resistance repressor MecI	METHICILLIN
92.fasta.out.tab	92.fasta	NODE_22_length_12092_cov_380.028464	5753	7510	-	mecR1	1-1758/1758	===============	0/0	100	100	ncbi	NG_051163.1	beta-lactam sensor/signal transducer MecR1	METHICILLIN
92.fasta.out.tab	92.fasta	NODE_22_length_12092_cov_380.028464	7610	9616	+	mecA	1-2007/2007	===============	0/0	100	99.9	ncbi	NG_047940.1	PBP2a family beta-lactam-resistant peptidoglycan transpeptidase MecA	METHICILLIN
92.fasta.out.tab	92.fasta	NODE_23_length_11359_cov_831.234887	540	1025	+	lnu(A)	1-486/486	===============	0/0	100	99.79	ncbi	NG_047916.1	lincosamide nucleotidyltransferase Lnu(A)	LINCOSAMIDE
92.fasta.out.tab	92.fasta	NODE_25_length_6689_cov_770.859347	3643	4425	+	ant(9)-Ia	1-783/783	===============	0/0	100	100	ncbi	NG_047397.1	aminoglycoside nucleotidyltransferase ANT(9)-Ia	SPECTINOMYCIN
92.fasta.out.tab	92.fasta	NODE_25_length_6689_cov_770.859347	4551	5282	-	erm(A)	1-732/732	===============	0/0	100	100	ncbi	NG_047789.1	23S rRNA (adenine(2058)-N(6))-methyltransferase Erm(A)	MACROLIDE
92.fasta.out.tab	92.fasta	NODE_28_length_4011_cov_861.260549	1493	2872	-	tet(K)	1-1380/1380	===============	0/0	100	100	ncbi	NG_048200.1	tetracycline efflux MFS transporter Tet(K)	TETRACYCLINE
92.fasta.out.tab	92.fasta	NODE_2_length_328086_cov_380.439247	151625	152044	+	fosB-Saur	1-420/420	===============	0/0	100	99.76	ncbi	NG_065844.1	FosB1/FosB3 family fosfomycin resistance bacillithiol transferase	FOSFOMYCIN
92.fasta.out.tab	92.fasta	NODE_30_length_3062_cov_392.275712	71	475	+	bleO	1-405/405	===============	0/0	100	100	ncbi	NG_047557.1	bleomycin binding protein	BLEOMYCIN
92.fasta.out.tab	92.fasta	NODE_34_length_2681_cov_838.923195	1687	2492	+	aph(2'')-If	70-872/891	.=======/======	1/3	90.12	82.13	ncbi	NG_047406.1	aminoglycoside O-phosphotransferase APH(2'')-If	AMIKACIN;GENTAMICIN;KANAMYCIN;TOBRAMYCIN
92.fasta.out.tab	92.fasta	NODE_3_length_309835_cov_386.607358	90409	91761	+	tet(38)	1-1353/1353	===============	0/0	100	100	ncbi	NG_048133.1	tetracycline efflux MFS transporter Tet(38)	TETRACYCLINE
92.fasta.out.tab	92.fasta	NODE_40_length_1110_cov_1197.581801	117	887	+	ant(4')-Ia	1-771/771	===============	0/0	100	99.87	ncbi	NG_056101.1	aminoglycoside O-nucleotidyltransferase ANT(4')-Ia	KANAMYCIN;TOBRAMYCIN
93.fasta.out.tab	93.fasta	NODE_1_length_475670_cov_273.146445	289253	290605	+	tet(38)	1-1353/1353	===============	0/0	100	100	ncbi	NG_048134.1	tetracycline efflux MFS transporter Tet(38)	TETRACYCLINE
93.fasta.out.tab	93.fasta	NODE_5_length_181991_cov_252.426954	111141	111986	-	blaZ	1-846/846	===============	0/0	100	96.69	ncbi	NG_055999.1	penicillin-hydrolyzing class A beta-lactamase BlaZ	BETA-LACTAM
93.fasta.out.tab	93.fasta	NODE_5_length_181991_cov_252.426954	112093	113850	+	blaR1	1-1758/1758	===============	0/0	100	93	ncbi	NG_047539.1	beta-lactam sensor/signal transducer BlaR1	BETA-LACTAM
93.fasta.out.tab	93.fasta	NODE_5_length_181991_cov_252.426954	113840	114220	+	blaI_of_Z	1-381/381	===============	0/0	100	95.54	ncbi	NG_047499.1	penicillinase repressor BlaI	BETA-LACTAM
93.fasta.out.tab	93.fasta	NODE_8_length_159877_cov_252.889199	147665	148084	+	fosB-Saur	1-420/420	===============	0/0	100	99.29	ncbi	NG_065844.1	FosB1/FosB3 family fosfomycin resistance bacillithiol transferase	FOSFOMYCIN
94.fasta.out.tab	94.fasta	NODE_15_length_54534_cov_267.668803	44065	45417	+	tet(38)	1-1353/1353	===============	0/0	100	99.19	ncbi	NG_055983.1	tetracycline efflux MFS transporter Tet(38)	TETRACYCLINE
94.fasta.out.tab	94.fasta	NODE_16_length_41785_cov_246.021890	1600	3606	-	mecA	1-2007/2007	===============	0/0	100	99.95	ncbi	NG_047940.1	PBP2a family beta-lactam-resistant peptidoglycan transpeptidase MecA	METHICILLIN
94.fasta.out.tab	94.fasta	NODE_20_length_29819_cov_1236.267568	25173	25553	-	blaI_of_Z	1-381/381	===============	0/0	100	99.74	ncbi	NG_047499.1	penicillinase repressor BlaI	BETA-LACTAM
94.fasta.out.tab	94.fasta	NODE_20_length_29819_cov_1236.267568	25543	27300	-	blaR1	1-1758/1758	===============	0/0	100	99.26	ncbi	NG_051774.1	beta-lactam sensor/signal transducer BlaR1	BETA-LACTAM
94.fasta.out.tab	94.fasta	NODE_20_length_29819_cov_1236.267568	27407	28252	+	blaZ	1-846/846	===============	0/0	100	99.05	ncbi	NG_047532.1	penicillin-hydrolyzing class A beta-lactamase BlaZ	BETA-LACTAM
94.fasta.out.tab	94.fasta	NODE_22_length_2693_cov_295.701453	806	1291	+	lnu(A)	1-486/486	===============	0/0	100	100	ncbi	NG_047917.1	lincosamide nucleotidyltransferase Lnu(A)	LINCOSAMIDE
95.fasta.out.tab	95.fasta	NODE_14_length_54534_cov_264.306939	44065	45417	+	tet(38)	1-1353/1353	===============	0/0	100	99.19	ncbi	NG_055983.1	tetracycline efflux MFS transporter Tet(38)	TETRACYCLINE
95.fasta.out.tab	95.fasta	NODE_15_length_41785_cov_281.032895	1600	3606	-	mecA	1-2007/2007	===============	0/0	100	99.95	ncbi	NG_047940.1	PBP2a family beta-lactam-resistant peptidoglycan transpeptidase MecA	METHICILLIN
95.fasta.out.tab	95.fasta	NODE_19_length_29810_cov_715.310699	25164	25544	-	blaI_of_Z	1-381/381	===============	0/0	100	99.74	ncbi	NG_047499.1	penicillinase repressor BlaI	BETA-LACTAM
95.fasta.out.tab	95.fasta	NODE_19_length_29810_cov_715.310699	25534	27291	-	blaR1	1-1758/1758	===============	0/0	100	99.26	ncbi	NG_051774.1	beta-lactam sensor/signal transducer BlaR1	BETA-LACTAM
95.fasta.out.tab	95.fasta	NODE_19_length_29810_cov_715.310699	27398	28243	+	blaZ	1-846/846	===============	0/0	100	99.05	ncbi	NG_047532.1	penicillin-hydrolyzing class A beta-lactamase BlaZ	BETA-LACTAM
95.fasta.out.tab	95.fasta	NODE_22_length_2693_cov_280.386086	1403	1888	-	lnu(A)	1-486/486	===============	0/0	100	100	ncbi	NG_047917.1	lincosamide nucleotidyltransferase Lnu(A)	LINCOSAMIDE
96.fasta.out.tab	96.fasta	NODE_11_length_98754_cov_281.552915	69251	69631	-	blaI_of_Z	1-381/381	===============	0/0	100	95.01	ncbi	NG_047499.1	penicillinase repressor BlaI	BETA-LACTAM
96.fasta.out.tab	96.fasta	NODE_11_length_98754_cov_281.552915	69621	71378	-	blaR1	1-1758/1758	===============	0/0	100	92.61	ncbi	NG_047539.1	beta-lactam sensor/signal transducer BlaR1	BETA-LACTAM
96.fasta.out.tab	96.fasta	NODE_11_length_98754_cov_281.552915	71485	72330	+	blaZ	1-846/846	===============	0/0	100	96.69	ncbi	NG_055999.1	penicillin-hydrolyzing class A beta-lactamase BlaZ	BETA-LACTAM
96.fasta.out.tab	96.fasta	NODE_14_length_54489_cov_312.387249	44020	45372	+	tet(38)	1-1353/1353	===============	0/0	100	99.19	ncbi	NG_055983.1	tetracycline efflux MFS transporter Tet(38)	TETRACYCLINE
96.fasta.out.tab	96.fasta	NODE_24_length_2550_cov_1437.861302	197	931	-	erm(C)	1-735/735	===============	0/0	100	100	ncbi	NG_047806.1	23S rRNA (adenine(2058)-N(6))-methyltransferase Erm(C)	MACROLIDE
97.fasta.out.tab	97.fasta	NODE_26_length_14590_cov_386.387239	6593	7501	+	ant(6)-Ia	1-909/909	===============	0/0	100	100	ncbi	NG_047393.1	aminoglycoside nucleotidyltransferase ANT(6)-Ia	STREPTOMYCIN
97.fasta.out.tab	97.fasta	NODE_26_length_14590_cov_386.387239	8071	8865	+	aph(3')-IIIa	1-795/795	===============	0/0	100	100	ncbi	NG_047418.1	aminoglycoside O-phosphotransferase APH(3')-IIIa	AMIKACIN;KANAMYCIN
97.fasta.out.tab	97.fasta	NODE_26_length_14590_cov_386.387239	9615	10352	+	erm(B)	1-738/738	===============	0/0	100	99.86	ncbi	NG_047797.1	23S rRNA (adenine(2058)-N(6))-methyltransferase Erm(B)	MACROLIDE
97.fasta.out.tab	97.fasta	NODE_3_length_280049_cov_373.907516	249590	250942	-	tet(38)	1-1353/1353	===============	0/0	100	99.41	ncbi	NG_048136.1	tetracycline efflux MFS transporter Tet(38)	TETRACYCLINE
98.fasta.out.tab	98.fasta	NODE_10_length_22611_cov_1024.819073	3602	4447	-	blaZ	1-846/846	===============	0/0	100	100	ncbi	NG_055997.1	penicillin-hydrolyzing class A beta-lactamase BlaZ	BETA-LACTAM
98.fasta.out.tab	98.fasta	NODE_10_length_22611_cov_1024.819073	4554	6310	+	blaR1	1-1758/1758	========/======	1/1	99.94	97.33	ncbi	NG_051774.1	beta-lactam sensor/signal transducer BlaR1	BETA-LACTAM
98.fasta.out.tab	98.fasta	NODE_10_length_22611_cov_1024.819073	6300	6680	+	blaI_of_Z	1-381/381	===============	0/0	100	98.69	ncbi	NG_047499.1	penicillinase repressor BlaI	BETA-LACTAM
98.fasta.out.tab	98.fasta	NODE_1_length_1034825_cov_303.376917	667137	668489	+	tet(38)	1-1353/1353	===============	0/0	100	99.78	ncbi	NG_048134.1	tetracycline efflux MFS transporter Tet(38)	TETRACYCLINE
99.fasta.out.tab	99.fasta	NODE_12_length_84648_cov_358.811472	27053	29059	+	mecA	1-2007/2007	===============	0/0	100	99.95	ncbi	NG_047940.1	PBP2a family beta-lactam-resistant peptidoglycan transpeptidase MecA	METHICILLIN
99.fasta.out.tab	99.fasta	NODE_12_length_84648_cov_358.811472	45957	46802	-	blaZ	1-846/846	===============	0/0	100	98.94	ncbi	NG_047532.1	penicillin-hydrolyzing class A beta-lactamase BlaZ	BETA-LACTAM
99.fasta.out.tab	99.fasta	NODE_12_length_84648_cov_358.811472	46909	48666	+	blaR1	1-1758/1758	===============	0/0	100	99.26	ncbi	NG_051774.1	beta-lactam sensor/signal transducer BlaR1	BETA-LACTAM
99.fasta.out.tab	99.fasta	NODE_12_length_84648_cov_358.811472	48656	49036	+	blaI_of_Z	1-381/381	===============	0/0	100	99.74	ncbi	NG_047499.1	penicillinase repressor BlaI	BETA-LACTAM
99.fasta.out.tab	99.fasta	NODE_2_length_280162_cov_240.691640	29108	30460	+	tet(38)	1-1353/1353	===============	0/0	100	99.41	ncbi	NG_048136.1	tetracycline efflux MFS transporter Tet(38)	TETRACYCLINE

## Sheet: Sheet1
The group of acquired antibiotic resistance genes
gene	group
aph(2'')-If	AMIKACIN
aph(3')-IIIa	AMIKACIN
blaI_of_Z	BETA-LACTAM
blaR1	BETA-LACTAM
blaZ	BETA-LACTAM
blaPC1	BETA-LACTAM
bleO	BLEOMYCIN
blaOXA-232	CARBAPENEM
blaADC-130	CEPHALOSPORIN
cat-TC	CHLORAMPHENICOL
catA7	CHLORAMPHENICOL
fosB4	FOSFOMYCIN
fosB-Saur	FOSFOMYCIN
fosD	FOSFOMYCIN
ant(4')-Ia	KANAMYCIN;TOBRAMYCIN
lnu(A)	LINCOSAMIDE
lnu(G)	LINCOSAMIDE
erm(T)	MACROLIDE
erm(C)	MACROLIDE
erm(A)	MACROLIDE
erm(B)	MACROLIDE
mecA	METHICILLIN
mecR1	METHICILLIN
mecI_of_mecA	METHICILLIN
mupA	MUPIROCIN
qnrB1	QUINOLONE
arr-2	RIFAMYCIN
ant(9)-Ia	SPECTINOMYCIN
ant(6)-Ia	STREPTOMYCIN
aph(6)-Id	STREPTOMYCIN
tet(38)	TETRACYCLINE
tet(K)	TETRACYCLINE
tet(L)	TETRACYCLINE
tet(M)	TETRACYCLINE
dfrG	TRIMETHOPRIM
