# Supplementary material for: Unveiling the emergence of community-acquired methicillin-resistant Staphylococcus aureus (CA-MRSA) in Chinese hospitals with remarkable genetic diversity: a multicenter molecular epidemiological investigation
Source: Microbiol Spectr. 2025 Oct 30;13(12):e03395-24. doi: 10.1128/spectrum.03395-24 (PMC12671212; doi:10.1128/spectrum.03395-24)
Supplement: Table S4 — Virulence genes. [file spectrum.03395-24-s0005.xlsx]

## Sheet: virulence genes
Table S4.Virulence genes
sample	scn	sak	hlgA	hlgB	hlgC	aur	sea	seb	sec	sed	seg	seh	sei	sej	sek	sel	sem	sen	seo	sep	seq	ser	seu	lukF-PV	lukS-PV	lukD	lukE	splA	splB	splE	edinB	tst
sau2022_1	presence	presence	presence	presence	presence	presence
sau2022_2	presence	presence	presence	presence	presence	presence
sau2022_3			presence	presence	presence	presence					presence		presence				presence	presence	presence				presence	presence	presence
sau2022_5	presence	presence	presence	presence	presence	presence														presence						presence	presence	presence	presence	presence
sau2022_6	presence	presence	presence	presence	presence	presence	presence																			presence	presence	presence	presence	presence
sau2022_7			presence	presence	presence	presence																				presence	presence	presence	presence
sau2022_8	presence		presence	presence	presence	presence		presence																		presence	presence	presence	presence	presence
sau2022_9	presence	presence	presence	presence	presence	presence		presence			presence		presence				presence						presence			presence	presence	presence	presence
sau2022_10	presence	presence	presence	presence	presence	presence		presence							presence						presence
sau2022_11	presence	presence	presence	presence	presence	presence	presence																			presence	presence	presence	presence	presence
sau2022_12	presence	presence	presence	presence	presence	presence		presence			presence		presence				presence	presence	presence				presence			presence	presence	presence	presence
sau2022_13	presence	presence	presence	presence	presence	presence		presence							presence						presence
sau2022_14	presence	presence	presence	presence	presence	presence			presence	presence	presence		presence	presence		presence	presence	presence	presence			presence	presence			presence	presence	presence	presence
sau2022_16	presence	presence	presence	presence	presence	presence				presence	presence		presence	presence			presence	presence	presence			presence	presence			presence	presence	presence	presence
sau2022_18	presence	presence	presence	presence	presence	presence	presence																			presence	presence	presence	presence	presence
sau2022_19	presence	presence	presence	presence	presence	presence				presence	presence		presence	presence			presence	presence	presence			presence	presence			presence	presence	presence	presence
sau2022_20	presence	presence	presence	presence	presence	presence														presence						presence	presence	presence	presence	presence
sau2022_21	presence	presence	presence	presence	presence	presence			presence		presence		presence			presence	presence	presence	presence				presence
sau2022_22	presence	presence	presence	presence	presence	presence														presence
sau2022_23	presence	presence	presence	presence	presence	presence														presence				presence	presence	presence	presence	presence	presence
sau2022_24	presence		presence	presence	presence	presence
sau2022_27			presence	presence	presence	presence																				presence	presence	presence	presence	presence
sau2022_28	presence	presence	presence	presence	presence	presence														presence				presence	presence	presence	presence	presence	presence
sau2022_30	presence	presence	presence	presence	presence	presence		presence			presence		presence				presence	presence	presence				presence			presence	presence	presence	presence
sau2022_31	presence	presence	presence	presence	presence	presence																				presence	presence	presence	presence	presence
sau2022_32	presence	presence	presence	presence	presence	presence				presence	presence		presence	presence			presence	presence	presence			presence	presence			presence	presence	presence	presence
sau2022_33			presence	presence	presence	presence		presence			presence		presence				presence	presence	presence				presence			presence	presence		presence
sau2022_34	presence	presence	presence	presence	presence	presence	presence				presence		presence				presence	presence	presence				presence
sau2022_35	presence	presence	presence	presence	presence	presence		presence							presence						presence
sau2022_37	presence	presence	presence	presence	presence	presence	presence																			presence	presence	presence	presence	presence
sau2022_38	presence	presence	presence	presence	presence	presence			presence	presence	presence		presence	presence			presence		presence			presence	presence			presence	presence	presence	presence
sau2022_39	presence	presence	presence	presence	presence	presence				presence			presence	presence			presence	presence	presence			presence	presence			presence	presence	presence	presence
sau2022_40	presence		presence	presence	presence	presence																				presence	presence	presence	presence	presence
sau2022_41	presence	presence	presence	presence	presence	presence		presence																		presence	presence	presence	presence	presence
sau2022_42	presence	presence	presence	presence	presence	presence																				presence	presence	presence	presence	presence
sau2022_43	presence	presence	presence	presence	presence	presence			presence		presence		presence			presence	presence	presence	presence				presence
sau2022_44	presence	presence	presence	presence	presence	presence		presence			presence		presence				presence	presence	presence				presence			presence	presence	presence	presence
sau2022_45			presence	presence	presence	presence					presence	presence	presence				presence	presence	presence				presence
sau2022_46	presence	presence	presence	presence	presence	presence		presence			presence		presence				presence	presence	presence				presence			presence	presence	presence	presence	presence
sau2022_47	presence		presence	presence	presence	presence
sau2022_48	presence	presence	presence	presence	presence	presence																				presence	presence	presence	presence
sau2022_49	presence	presence	presence	presence	presence	presence														presence						presence	presence	presence	presence	presence
sau2022_50	presence	presence	presence	presence	presence	presence			presence		presence		presence			presence	presence	presence	presence				presence
sau2022_51	presence	presence	presence	presence	presence	presence			presence		presence		presence			presence	presence	presence	presence				presence
sau2022_52	presence	presence	presence	presence	presence	presence		presence			presence		presence				presence	presence	presence				presence			presence	presence	presence	presence
sau2022_53	presence		presence	presence	presence	presence		presence							presence						presence			presence	presence
sau2022_54	presence	presence	presence	presence	presence	presence
sau2022_55	presence	presence	presence	presence	presence	presence																				presence	presence	presence	presence	presence
sau2022_56	presence	presence	presence	presence	presence	presence	presence		presence		presence		presence			presence	presence	presence	presence				presence			presence	presence	presence	presence			presence
sau2022_57	presence	presence	presence	presence	presence	presence	presence		presence		presence		presence			presence	presence	presence	presence				presence			presence	presence	presence	presence			presence
sau2022_58	presence	presence	presence	presence	presence	presence														presence						presence	presence	presence	presence
sau2022_59	presence	presence	presence	presence	presence	presence																				presence	presence	presence	presence	presence
sau2022_60			presence	presence	presence	presence		presence			presence		presence				presence	presence					presence			presence	presence	presence	presence	presence	presence
sau2022_62	presence	presence	presence	presence	presence	presence					presence		presence				presence	presence	presence				presence			presence	presence	presence	presence	presence	presence
sau2022_63	presence	presence	presence	presence	presence	presence														presence						presence	presence	presence	presence	presence
sau2022_64	presence	presence	presence	presence	presence	presence																				presence	presence	presence	presence	presence
sau2022_65	presence		presence	presence	presence	presence
sau2022_66	presence	presence	presence	presence	presence	presence														presence						presence	presence	presence	presence	presence
sau2022_67	presence	presence	presence	presence	presence	presence																				presence	presence	presence	presence	presence
sau2022_68	presence	presence	presence	presence	presence	presence					presence		presence				presence	presence	presence				presence
sau2022_69	presence		presence	presence	presence	presence																				presence	presence	presence	presence	presence
sau2022_70	presence	presence	presence	presence	presence	presence				presence				presence								presence				presence	presence	presence	presence	presence
sau2022_71	presence	presence	presence	presence	presence	presence					presence		presence				presence	presence	presence				presence	presence	presence
sau2022_74	presence	presence	presence	presence	presence	presence	presence								presence						presence					presence	presence	presence	presence
sau2022_75	presence	presence	presence	presence	presence	presence	presence								presence						presence					presence	presence	presence	presence
sau2022_76	presence	presence	presence	presence	presence	presence	presence								presence						presence					presence	presence	presence	presence
sau2022_77	presence	presence	presence	presence	presence	presence			presence		presence		presence			presence	presence	presence	presence				presence				presence	presence	presence	presence		presence
sau2022_78	presence	presence	presence	presence	presence	presence			presence		presence		presence			presence	presence	presence	presence				presence			presence	presence	presence	presence			presence
sau2022_79	presence	presence	presence	presence	presence	presence			presence	presence	presence		presence	presence			presence	presence	presence			presence	presence			presence	presence	presence	presence
sau2022_80	presence	presence	presence	presence	presence	presence					presence		presence				presence	presence	presence				presence
sau2022_81			presence	presence	presence	presence																				presence	presence	presence	presence	presence
sau2022_82	presence	presence	presence	presence	presence	presence									presence						presence					presence	presence	presence	presence	presence
sau2022_83	presence	presence	presence	presence	presence	presence
sau2022_84			presence	presence	presence	presence				presence	presence		presence	presence			presence	presence	presence			presence	presence			presence	presence	presence	presence
sau2022_85	presence	presence	presence	presence	presence	presence	presence					presence			presence						presence					presence	presence	presence	presence	presence
sau2022_88	presence	presence	presence	presence	presence	presence		presence							presence						presence
sau2022_89	presence	presence	presence	presence	presence	presence																				presence	presence	presence	presence	presence
sau2022_90	presence	presence	presence	presence	presence	presence																				presence	presence	presence	presence	presence
sau2022_91	presence	presence	presence	presence	presence	presence	presence					presence			presence						presence					presence	presence	presence	presence	presence
sau2022_92	presence	presence	presence	presence	presence	presence	presence		presence		presence		presence			presence	presence	presence	presence				presence			presence	presence	presence	presence			presence
sau2022_93	presence		presence	presence	presence				presence		presence		presence			presence	presence	presence	presence				presence
sau2022_94	presence	presence	presence	presence	presence	presence					presence		presence				presence	presence	presence				presence									presence
sau2022_95	presence	presence	presence	presence	presence	presence					presence		presence				presence	presence	presence				presence									presence
sau2022_96	presence	presence	presence	presence	presence	presence					presence		presence				presence	presence	presence				presence	presence	presence
sau2022_97	presence	presence	presence	presence	presence	presence		presence							presence						presence
sau2022_98			presence	presence	presence	presence		presence																		presence	presence	presence	presence	presence
sau2022_99	presence	presence	presence	presence	presence	presence
sau2022_100	presence	presence	presence	presence	presence	presence			presence							presence										presence	presence	presence	presence	presence		presence
sau2022_102	presence	presence	presence	presence	presence	presence														presence						presence	presence	presence	presence	presence
sau2022_103	presence	presence	presence	presence	presence	presence																				presence	presence	presence	presence	presence
sau2022_104	presence	presence	presence	presence	presence	presence	presence					presence														presence	presence	presence	presence	presence
sau2022_106	presence	presence	presence	presence	presence	presence					presence		presence				presence	presence	presence				presence			presence	presence	presence		presence
sau2022_107	presence	presence	presence	presence	presence	presence					presence		presence				presence	presence	presence				presence			presence	presence	presence		presence
sau2022_108	presence	presence	presence	presence	presence	presence														presence						presence	presence	presence	presence	presence
sau2022_110	presence		presence	presence	presence	presence																				presence	presence	presence	presence	presence
sau2022_111	presence	presence	presence	presence	presence	presence	presence		presence		presence		presence			presence	presence	presence	presence				presence			presence	presence	presence	presence			presence
sau2022_112	presence	presence	presence	presence	presence	presence		presence							presence						presence
sau2022_113	presence	presence	presence	presence	presence	presence	presence																			presence	presence	presence	presence	presence
sau2022_114	presence	presence	presence	presence	presence	presence	presence		presence		presence		presence				presence	presence	presence				presence			presence	presence	presence	presence			presence
sau2022_115	presence	presence	presence	presence	presence	presence	presence								presence						presence					presence	presence	presence	presence
sau2022_201	presence		presence	presence	presence	presence

## Sheet: group
The group of virulence genes
name	group
sak	Exoenzyme
aur	Exoenzyme
splA	Exoenzyme
splB	Exoenzyme
splE	Exoenzyme
hlgA	Exotoxin
hlgC	Exotoxin
hlgB	Exotoxin
sea	Exotoxin
seb	Exotoxin
sec	Exotoxin
sed	Exotoxin
seg	Exotoxin
seh	Exotoxin
sei	Exotoxin
sej	Exotoxin
sek	Exotoxin
sel	Exotoxin
sem	Exotoxin
sen	Exotoxin
seo	Exotoxin
sep	Exotoxin
seq	Exotoxin
ser	Exotoxin
seu	Exotoxin
lukF-PV	Exotoxin
lukS-PV	Exotoxin
lukD	Exotoxin
lukE	Exotoxin
tst	Exotoxin
scn	Immune modulation
edinB	Immune modulation
