# Supplementary material for: Unveiling the emergence of community-acquired methicillin-resistant Staphylococcus aureus (CA-MRSA) in Chinese hospitals with remarkable genetic diversity: a multicenter molecular epidemiological investigation
Source: Microbiol Spectr. 2025 Oct 30;13(12):e03395-24. doi: 10.1128/spectrum.03395-24 (PMC12671212; doi:10.1128/spectrum.03395-24)
Supplement: Table S5 — MGEs. [file spectrum.03395-24-s0006.xlsx]

## Sheet: summary
Table S5.MGE
sample	IS256	ISLgar5	ISSau1	ISSau2	ISSau3	ISSau4	ISSau5	ISSau6	ISSau8	ISSep3	cn_24027_ISSau2	cn_26093_ISSau3	cn_33985_ISSau3	cn_2726_ISSau6	cn_7471_ISSau6	Tn551	Tn554	Tn6260	Tn917	Tn6009	Bacil vB BhaS_171	Paenib Xenia	Staphy 3A	Staphy 11	Staphy 47	Staphy 53	Staphy 55	Staphy 69	Staphy 80	Staphy 85	Staphy 88	Staphy 96	Staphy 187	Staphy AJ 2017	Staphy P1105	Staphy P282	Staphy PT1028	Staphy phi2958PVL	Staphy phi7247PVL	Staphy phiETA2	Staphy phiJB	Staphy phiMR11	Staphy phinm2	Staphy phiN315	Staphy phiNM3	Staphy phiSa2wa_st22	Staphy SA7	Staphy SA12	Staphy SA13
sau2022_1									presence																							questionable				presence
sau2022_2									presence							presence
sau2022_3				presence			presence				presence																questionable									questionable
sau2022_5					presence
sau2022_6					presence																					questionable
sau2022_7																																	questionable
sau2022_8										presence
sau2022_9						presence											presence			presence																	presence	questionable
sau2022_10										presence									presence																		presence
sau2022_11					presence																				questionable									questionable									questionable
sau2022_12						presence											presence			presence																		questionable
sau2022_13										presence																											presence					questionable
sau2022_14																presence																				presence
sau2022_16																		presence								questionable										questionable
sau2022_18					presence																					questionable
sau2022_19																		presence								questionable										questionable
sau2022_20					presence		presence																			questionable											presence							presence
sau2022_21					presence																							presence
sau2022_22										presence																										presence
sau2022_23								multiple							presence																					presence		questionable
sau2022_24							presence			presence																								presence
sau2022_27
sau2022_28								multiple							presence										questionable											presence
sau2022_30						presence											presence			presence																	presence	questionable
sau2022_31					presence		presence																						questionable							questionable	presence
sau2022_32																		presence								questionable										presence
sau2022_33						presence											presence			presence																	presence	questionable				questionable
sau2022_34					presence																																				questionable				questionable
sau2022_35										presence									presence																	presence	presence
sau2022_37					presence
sau2022_38																presence																				presence					questionable
sau2022_39																		presence								questionable										presence
sau2022_40										presence																questionable
sau2022_41					multiple		presence																													presence
sau2022_42					presence		presence																														presence
sau2022_43					presence																							presence
sau2022_44						presence											presence			presence																	presence	questionable
sau2022_45							presence															presence						presence									presence
sau2022_46						presence											presence			presence																	presence	questionable
sau2022_47										presence									presence							presence																questionable
sau2022_48					presence		presence																													questionable	presence
sau2022_49					multiple							presence																			presence					questionable
sau2022_50					presence																							presence
sau2022_51					presence																							presence
sau2022_52						presence											presence			presence																	presence	questionable
sau2022_53						presence				presence																					questionable						presence		presence
sau2022_54									presence																											presence					questionable
sau2022_55					presence		presence																													questionable
sau2022_56		presence				presence											presence											presence
sau2022_57		presence				presence											presence											presence
sau2022_58																																				presence
sau2022_59					presence		presence									presence							presence											questionable
sau2022_60																																		questionable			presence
sau2022_62																																		questionable							questionable
sau2022_63					presence							presence																presence								questionable					questionable
sau2022_64			presence						presence							presence																				presence
sau2022_65										presence
sau2022_66					presence											presence										presence									questionable						questionable
sau2022_67					presence																													questionable			presence
sau2022_68				presence			presence				presence																	questionable										presence
sau2022_69										presence
sau2022_70																		presence
sau2022_71				presence			presence				presence																																			presence
sau2022_74		presence																								presence
sau2022_75		presence																								presence
sau2022_76	presence	presence																								presence
sau2022_77																																															questionable
sau2022_78
sau2022_79																presence																				presence
sau2022_80					presence
sau2022_81																					presence																					questionable		presence
sau2022_82	presence	presence						presence						presence			presence																				presence												questionable
sau2022_83									presence																											presence
sau2022_84																																						questionable						questionable
sau2022_85																		presence																questionable
sau2022_88							presence			presence									presence																		presence
sau2022_89					presence		presence																												questionable		presence
sau2022_90					presence		presence																												questionable		presence
sau2022_91																		presence																questionable
sau2022_92						presence											presence									presence
sau2022_93							presence		presence																													questionable
sau2022_94				presence			presence				presence																									presence
sau2022_95				presence			presence				presence																									presence
sau2022_96				presence			presence				presence																																			presence
sau2022_97										presence									presence																		presence
sau2022_98					multiple		presence																			questionable
sau2022_99										presence																										presence
sau2022_100					presence		presence																			questionable											presence
sau2022_102					multiple																										questionable
sau2022_103					multiple		presence																														presence			questionable
sau2022_104																		presence																		presence
sau2022_106								presence																						questionable						questionable	presence
sau2022_107					presence			presence					presence											questionable												questionable	presence
sau2022_108					presence																										questionable
sau2022_110							presence			presence																																questionable
sau2022_111						presence											presence
sau2022_112										presence									presence																		presence
sau2022_113	presence	presence						presence						presence			presence																																questionable
sau2022_114						presence											presence
sau2022_115	presence	presence
sau2022_201									presence
[truncated: 9 more columns]

## Sheet: group
The group of MGE
name	type
IS256	Insertion sequence
ISAba1	Insertion sequence
ISAba26	Insertion sequence
ISAba31	Insertion sequence
ISAba33	Insertion sequence
ISAha3	Insertion sequence
ISKpn14	Insertion sequence
ISLgar5	Insertion sequence
ISSau1	Insertion sequence
ISSau2	Insertion sequence
ISSau3	Insertion sequence
ISSau4	Insertion sequence
ISSau5	Insertion sequence
ISSau8	Insertion sequence
ISSep3	Insertion sequence
Tn551	Unit transposon
Tn554	Unit transposon
Tn6260	Unit transposon
Tn917	Unit transposon
Tn6009	Integrative Conjugative Element
cn_24027_ISSau2	Composite transposon
cn_26093_ISSau3	Composite transposon
cn_33985_ISSau3	Composite transposon
cn_2726_ISSau6	Composite transposon
cn_7471_ISSau6	Composite transposon
